# Supplementary material for: (E)-6-(Furan-2-yl­methyl­idene)-6,7,8,9-tetra­hydro­pyrido[2,1-b]quinazoline-11-thione
Source: IUCrdata. 2020 Mar 13;5(Pt 3):0. doi: 10.1107/S2414314620003569 (PMC9462198; doi:10.1107/S2414314620003569)
Supplement: Supplementary file 1 [file x-05-00000-sup1.cif]

##############################################################################
#                                                                            #
# This CIF contains the data for a data article accepted for                 #
# publication in IUCrData. It conforms to the requirements of                #
# Notes for Authors for IUCrData, and has been                               #
# peer reviewed under the auspices of IUCrData.                              #
#                                                                            #
# Full details of the Crystallographic Information File format               #
# are given in the paper "The Crystallographic Information File (CIF):       #
# a New Standard Archive File for Crystallography" by S. R. Hall, F. H.      #
# Allen and I. D. Brown [Acta Cryst. (1991), A47, 655-685].                  #
#                                                                            #
# The current version of the core CIF dictionary is obtainable from          #
# ftp://ftp.iucr.org/pub/cif_core.dic.                                       #
#                                                                            #
# Software is freely available for graphical display of the structure(s)     #
# in this CIF. For information consult the CIF software page                 #
# http://www.iucr.org/resources/cif/software.                                #
#                                                                            #
# This file may be used for bona fide research purposes within the           #
# scientific community so long as proper attribution is given to the data    # 
# article from which it was obtained.                                        #
#                                                                            #
##############################################################################
data_I
_database_code_depnum_ccdc_archive 'CCDC 1989156'
_audit_creation_method     SHELXL-2014/7
_journal_date_recd_electronic     2020-02-05
_journal_date_accepted     2020-03-09
_journal_name_full     'IUCrData'
_journal_year     2020
_journal_volume     5
_journal_issue      3
_journal_page_first     0
_journal_page_last     0
_journal_paper_category     HO
_journal_paper_doi     10.1107/S2414314620003569
_journal_coeditor_code     BH4051
_publ_contact_author_name     'Akmal Tojiboev'
_publ_contact_author_address
;
Laboratory of Thermal Physics of Multiphase Systems,
Institute of Ion-Plasma and Laser Technologies, Academy of Sciences of
Uzbekistan, Durmon yuli str. 33, 100125 Tashkent, Uzbekistan
;
_publ_contact_author_email     'a_tojiboev@yahoo.com'
_publ_contact_author_fax     ?
_publ_contact_author_phone     ?
_publ_section_title
;\
(<i>E</i>)-6-(Furan-2-ylmethylidene)-6,7,8,9-tetrahydropyrido[2,1-<i>b</i>]\
quinazoline-11-thione
;
loop_
    _publ_author_name
    _publ_author_footnote
    _publ_author_address
    "Tojiboev, Akmal" .
;
Institute of Ion-Plasma and Laser Technologies
Academy of Sciences of Uzbekistan
Durmon Yuli Str. 33
100125 Tashkent
Uzbekistan
;
    "Nasrullaev, Azizbek" .
;
S. Yunusov Institute of Chemistry of Plant Substances
Academy of Sciences of Uzbekistan
Mirzo Ulugbek Str. 77
100170 Tashkent
Uzbekistan
;
    "Turgunov, Kambarali" .
;
S. Yunusov Institute of Chemistry of Plant Substances
Academy of Sciences of Uzbekistan
Mirzo Ulugbek Str. 77
100170 Tashkent
Uzbekistan
Turin Polytechnic University in Tashkent,
Kichik Khalka Yuli Str. 17, Tashkent 100095, Uzbekistan
;
    "Elmuradov, Burkhan" .
;
S. Yunusov Institute of Chemistry of Plant Substances
Academy of Sciences of Uzbekistan
Mirzo Ulugbek Str. 77
100170 Tashkent
Uzbekistan
;
    "Tashkhodjaev, Bakhodir" .
;
S. Yunusov Institute of Chemistry of Plant Substances
Academy of Sciences of Uzbekistan
Mirzo Ulugbek Str. 77
100170 Tashkent
Uzbekistan
;
_publ_section_synopsis
;
A new quinazolinthione derivative was synthesized, and X-ray diffraction
analysis proved the <i>E</i> configuration for the exocyclic double bond in
the molecule.
;
_chemical_name_systematic
;\
(<i>E</i>)-6-(Furan-2-ylmethylidene)-6,7,8,9-tetrahydropyrido[2,1-<i>b</i>]\
quinazoline-11-thione
;
_chemical_name_common     ?
_chemical_formula_moiety     'C17 H14 N2 O S'
_chemical_formula_sum     'C17 H14 N2 O S'
_chemical_formula_iupac     'C17 H14 N2 O S'
_chemical_formula_weight     294.36
_chemical_melting_point     443
_chemical_absolute_configuration     ?
_space_group_crystal_system     monoclinic
_space_group_name_H-M_alt     'C c'
_space_group_name_Hall     'C -2yc'
loop_
    _space_group_symop_operation_xyz
    'x, y, z'
    'x, -y, z+1/2'
    'x+1/2, y+1/2, z'
    'x+1/2, -y+1/2, z+1/2'
_cell_length_a     9.4340(19)
_cell_length_b     17.134(4)
_cell_length_c     8.8260(18)
_cell_angle_alpha     90
_cell_angle_beta     105.01(4)
_cell_angle_gamma     90
_cell_volume     1378.0(6)
_cell_formula_units_Z     4
_cell_measurement_reflns_used     1371
_cell_measurement_theta_min     5.1583
_cell_measurement_theta_max     75.5509
_cell_measurement_temperature     295(2)
_exptl_crystal_description     prism
_exptl_crystal_colour     light-orange
_exptl_crystal_size_max     0.500
_exptl_crystal_size_mid     0.200
_exptl_crystal_size_min     0.200
_exptl_crystal_density_diffrn     1.419
_exptl_crystal_density_meas     ?
_exptl_crystal_density_method     ?
_exptl_crystal_F_000     616
_exptl_absorpt_coefficient_mu     2.078
_exptl_absorpt_correction_type     multi-scan
_exptl_absorpt_process_details
;
(CrysAlis PRO; Oxford Diffraction, 2009)
;
_exptl_absorpt_correction_T_min     0.37070
_exptl_absorpt_correction_T_max     1.00000
_diffrn_ambient_temperature     295(2)
_diffrn_source     'Enhance (Cu) X-ray Source'
_diffrn_radiation_type     CuK\a
_diffrn_radiation_wavelength     1.54184
_diffrn_measurement_device_type     'Oxford Diffraction Xcalibur, Ruby'
_diffrn_measurement_method     '\w scans'
_diffrn_detector_area_resol_mean     10.2576
_diffrn_reflns_number     2724
_diffrn_reflns_av_R_equivalents     0.0283
_diffrn_reflns_av_unetI/netI     0.0327
_diffrn_reflns_theta_min     5.163
_diffrn_reflns_theta_max     75.682
_diffrn_reflns_theta_full     67.684
_diffrn_measured_fraction_theta_max     0.978
_diffrn_measured_fraction_theta_full     0.998
_diffrn_reflns_limit_h_min     -11
_diffrn_reflns_limit_h_max     11
_diffrn_reflns_limit_k_min     -21
_diffrn_reflns_limit_k_max     20
_diffrn_reflns_limit_l_min     -10
_diffrn_reflns_limit_l_max     8
_refine_special_details
;
All C-bound H atoms were positioned geometrically and refined using
a riding model, with C---H = 0.93--0.97 \%A and <i>U</i>~iso~(H) =
1.2<i>U</i>~eq~(carrier C).
;
_reflns_number_total     1969
_reflns_number_gt     1717
_reflns_threshold_expression     'I > 2\s(I)'
_refine_ls_structure_factor_coef     Fsqd
_refine_ls_matrix_type     full
_refine_ls_R_factor_all     0.0520
_refine_ls_R_factor_gt     0.0445
_refine_ls_wR_factor_gt     0.1177
_refine_ls_wR_factor_ref     0.1230
_refine_ls_goodness_of_fit_ref     1.035
_refine_ls_restrained_S_all     1.035
_refine_ls_number_reflns     1969
_refine_ls_number_parameters     190
_refine_ls_number_restraints     2
_refine_ls_hydrogen_treatment     constr
_refine_ls_weighting_scheme     calc
_refine_ls_weighting_details
                      'w=1/[\s^2^(Fo^2^)+(0.0857P)^2^] where P=(Fo^2^+2Fc^2^)/3'
_atom_sites_solution_hydrogens     geom
_atom_sites_solution_primary     ?
_atom_sites_solution_secondary     ?
_refine_ls_shift/su_max     0.000
_refine_ls_shift/su_mean     0.000
_refine_diff_density_max     0.216
_refine_diff_density_min     -0.249
_refine_ls_extinction_method     none
_refine_ls_extinction_coef     .
_refine_ls_abs_structure_details
;
Flack <i>x</i> determined using 451 quotients
[(<i>I</i>^+^)-(<i>I</i>^-^)]/[(<i>I</i>^+^)+(<i>I</i>^-^)]
(Parsons <i>et al.</i>,  2013)
;
_refine_ls_abs_structure_Flack     0.12(3)
loop_
    _atom_type_symbol
    _atom_type_description
    _atom_type_scat_dispersion_real
    _atom_type_scat_dispersion_imag
    _atom_type_scat_source
    'C' 'C' 0.0181 0.0091
                         'International Tables Vol C Tables 4.2.6.8 and 6.1.1.4'
    'H' 'H' 0.0000 0.0000
                         'International Tables Vol C Tables 4.2.6.8 and 6.1.1.4'
    'N' 'N' 0.0311 0.0180
                         'International Tables Vol C Tables 4.2.6.8 and 6.1.1.4'
    'O' 'O' 0.0492 0.0322
                         'International Tables Vol C Tables 4.2.6.8 and 6.1.1.4'
    'S' 'S' 0.3331 0.5567
                         'International Tables Vol C Tables 4.2.6.8 and 6.1.1.4'
_computing_data_collection
;
CrysAlis PRO (Oxford Diffraction, 2009)
;
_computing_cell_refinement
;
CrysAlis PRO (Oxford Diffraction, 2009)
;
_computing_data_reduction
;
CrysAlis PRO (Oxford Diffraction, 2009)
;
_computing_structure_solution
;
SHELXS97 (Sheldrick, 2008)
;
_computing_structure_refinement
;
SHELXL2014 (Sheldrick, 2015)
;
_computing_molecular_graphics
;
PLATON (Spek, 2020)
;
_computing_publication_material
;
publCIF (Westrip, 2010)
;
loop_
    _atom_site_type_symbol
    _atom_site_label
    _atom_site_fract_x
    _atom_site_fract_y
    _atom_site_fract_z
    _atom_site_U_iso_or_equiv
    _atom_site_adp_type
    _atom_site_calc_flag
    _atom_site_occupancy
    _atom_site_disorder_assembly
    _atom_site_disorder_group
    S S 0.84058(15) 0.72703(6) 0.43163(16) 0.0570(4) Uani d 1 . .
    O O 0.3377(3) 0.35652(18) 0.0790(4) 0.0470(7) Uani d 1 . .
    N N5 0.7682(4) 0.46996(18) 0.4826(4) 0.0375(7) Uani d 1 . .
    C C5A 0.6819(4) 0.5126(2) 0.3748(4) 0.0335(8) Uani d 1 . .
    N N10 0.6960(4) 0.59229(18) 0.3632(4) 0.0361(7) Uani d 1 . .
    C C11 0.8105(4) 0.6337(2) 0.4601(5) 0.0371(9) Uani d 1 . .
    C C11A 0.9040(4) 0.5873(2) 0.5853(5) 0.0348(8) Uani d 1 . .
    C C1 1.0187(5) 0.6216(2) 0.7004(6) 0.0458(10) Uani d 1 . .
    H H1A 1.0354 0.6750 0.6982 0.055 Uiso calc 1 . .
    C C2 1.1058(5) 0.5765(3) 0.8156(6) 0.0523(11) Uani d 1 . .
    H H2A 1.1800 0.5998 0.8926 0.063 Uiso calc 1 . .
    C C3 1.0842(5) 0.4955(3) 0.8188(6) 0.0474(10) Uani d 1 . .
    H H3A 1.1453 0.4652 0.8963 0.057 Uiso calc 1 . .
    C C4 0.9728(4) 0.4610(2) 0.7072(5) 0.0417(9) Uani d 1 . .
    H H4A 0.9585 0.4073 0.7095 0.050 Uiso calc 1 . .
    C C4A 0.8803(4) 0.5065(2) 0.5895(5) 0.0352(8) Uani d 1 . .
    C C6 0.5610(4) 0.4721(2) 0.2591(5) 0.0347(8) Uani d 1 . .
    C C7 0.4301(5) 0.5176(2) 0.1681(5) 0.0429(10) Uani d 1 . .
    H H7A 0.3412 0.4939 0.1828 0.051 Uiso calc 1 . .
    H H7B 0.4261 0.5153 0.0573 0.051 Uiso calc 1 . .
    C C8 0.4371(5) 0.6018(2) 0.2199(6) 0.0478(11) Uani d 1 . .
    H H8A 0.3663 0.6321 0.1432 0.057 Uiso calc 1 . .
    H H8B 0.4115 0.6053 0.3193 0.057 Uiso calc 1 . .
    C C9 0.5873(5) 0.6349(2) 0.2377(6) 0.0493(11) Uani d 1 . .
    H H9A 0.6143 0.6303 0.1392 0.059 Uiso calc 1 . .
    H H9B 0.5876 0.6898 0.2643 0.059 Uiso calc 1 . .
    C C12 0.5812(4) 0.3956(2) 0.2360(5) 0.0376(9) Uani d 1 . .
    H H12A 0.6717 0.3757 0.2907 0.045 Uiso calc 1 . .
    C C13 0.4845(5) 0.3402(2) 0.1402(5) 0.0391(9) Uani d 1 . .
    C C14 0.5114(6) 0.2665(2) 0.0973(6) 0.0481(11) Uani d 1 . .
    H H14A 0.6018 0.2413 0.1226 0.058 Uiso calc 1 . .
    C C15 0.3780(6) 0.2352(3) 0.0079(6) 0.0539(12) Uani d 1 . .
    H H15A 0.3628 0.1856 -0.0360 0.065 Uiso calc 1 . .
    C C16 0.2774(6) 0.2914(3) -0.0014(6) 0.0536(12) Uani d 1 . .
    H H16A 0.1791 0.2867 -0.0556 0.064 Uiso calc 1 . .
loop_
    _atom_site_aniso_label
    _atom_site_aniso_U_11
    _atom_site_aniso_U_22
    _atom_site_aniso_U_33
    _atom_site_aniso_U_12
    _atom_site_aniso_U_13
    _atom_site_aniso_U_23
    S 0.0620(7) 0.0336(5) 0.0682(8) -0.0066(5) 0.0039(6) 0.0005(5)
    O 0.0388(14) 0.0429(16) 0.0531(19) -0.0076(12) 0.0006(14) -0.0058(14)
    N5 0.0360(15) 0.0295(15) 0.0408(19) -0.0022(13) -0.0013(14) 0.0014(13)
    C5A 0.0355(18) 0.0289(17) 0.033(2) 0.0003(15) 0.0039(16) 0.0005(15)
    N10 0.0420(17) 0.0263(15) 0.0349(18) 0.0003(13) 0.0007(15) -0.0001(13)
    C11 0.038(2) 0.0310(17) 0.041(2) 0.0002(15) 0.0078(17) -0.0006(15)
    C11A 0.0349(17) 0.0320(17) 0.036(2) -0.0028(15) 0.0058(17) -0.0019(15)
    C1 0.044(2) 0.040(2) 0.048(3) -0.0052(17) 0.002(2) -0.0046(18)
    C2 0.041(2) 0.060(3) 0.048(3) -0.011(2) -0.004(2) -0.009(2)
    C3 0.038(2) 0.056(3) 0.043(2) 0.0028(18) 0.0003(19) 0.005(2)
    C4 0.038(2) 0.0384(19) 0.044(3) -0.0003(16) 0.0030(19) 0.0025(17)
    C4A 0.0320(17) 0.0336(17) 0.037(2) -0.0013(14) 0.0040(17) 0.0006(15)
    C6 0.0319(17) 0.0336(18) 0.035(2) -0.0034(15) 0.0017(16) -0.0014(14)
    C7 0.0366(19) 0.041(2) 0.044(2) -0.0005(16) -0.0024(18) -0.0082(17)
    C8 0.047(2) 0.037(2) 0.051(3) 0.0117(17) -0.003(2) -0.0025(18)
    C9 0.057(3) 0.035(2) 0.046(3) 0.0042(19) -0.005(2) 0.0103(18)
    C12 0.0372(18) 0.0307(18) 0.040(2) -0.0014(15) 0.0001(17) 0.0028(16)
    C13 0.042(2) 0.037(2) 0.035(2) -0.0020(16) 0.0048(18) -0.0004(16)
    C14 0.054(2) 0.033(2) 0.051(3) -0.0027(18) 0.003(2) -0.0029(18)
    C15 0.067(3) 0.035(2) 0.054(3) -0.014(2) 0.004(2) -0.0083(19)
    C16 0.050(2) 0.053(3) 0.051(3) -0.019(2) 0.001(2) -0.010(2)
_geom_special_details     ?
loop_
    _geom_bond_atom_site_label_1
    _geom_bond_atom_site_label_2
    _geom_bond_site_symmetry_2
    _geom_bond_distance
    _geom_bond_publ_flag
    S C11 . 1.655(4) ?
    O C16 . 1.365(5) ?
    O C13 . 1.378(5) ?
    N5 C5A . 1.304(5) ?
    N5 C4A . 1.373(5) ?
    C5A N10 . 1.379(4) ?
    C5A C6 . 1.491(5) ?
    N10 C11 . 1.387(5) ?
    N10 C9 . 1.491(5) ?
    C11 C11A . 1.458(6) ?
    C11A C4A . 1.405(5) ?
    C11A C1 . 1.406(6) ?
    C1 C2 . 1.368(7) ?
    C1 H1A . 0.9300 ?
    C2 C3 . 1.404(7) ?
    C2 H2A . 0.9300 ?
    C3 C4 . 1.374(6) ?
    C3 H3A . 0.9300 ?
    C4 C4A . 1.407(5) ?
    C4 H4A . 0.9300 ?
    C6 C12 . 1.348(5) ?
    C6 C7 . 1.504(5) ?
    C7 C8 . 1.510(5) ?
    C7 H7A . 0.9700 ?
    C7 H7B . 0.9700 ?
    C8 C9 . 1.497(7) ?
    C8 H8A . 0.9700 ?
    C8 H8B . 0.9700 ?
    C9 H9A . 0.9700 ?
    C9 H9B . 0.9700 ?
    C12 C13 . 1.431(6) ?
    C12 H12A . 0.9300 ?
    C13 C14 . 1.361(6) ?
    C14 C15 . 1.407(7) ?
    C14 H14A . 0.9300 ?
    C15 C16 . 1.340(7) ?
    C15 H15A . 0.9300 ?
    C16 H16A . 0.9300 ?
loop_
    _geom_angle_atom_site_label_1
    _geom_angle_atom_site_label_2
    _geom_angle_atom_site_label_3
    _geom_angle_site_symmetry_1
    _geom_angle_site_symmetry_3
    _geom_angle
    _geom_angle_publ_flag
    C16 O C13 . . 106.2(4) ?
    C5A N5 C4A . . 118.1(3) ?
    N5 C5A N10 . . 123.7(3) ?
    N5 C5A C6 . . 117.5(3) ?
    N10 C5A C6 . . 118.8(3) ?
    C5A N10 C11 . . 122.4(3) ?
    C5A N10 C9 . . 118.7(3) ?
    C11 N10 C9 . . 118.9(3) ?
    N10 C11 C11A . . 114.2(3) ?
    N10 C11 S . . 122.5(3) ?
    C11A C11 S . . 123.2(3) ?
    C4A C11A C1 . . 119.3(4) ?
    C4A C11A C11 . . 119.2(3) ?
    C1 C11A C11 . . 121.4(4) ?
    C2 C1 C11A . . 120.2(4) ?
    C2 C1 H1A . . 119.9 ?
    C11A C1 H1A . . 119.9 ?
    C1 C2 C3 . . 120.7(4) ?
    C1 C2 H2A . . 119.7 ?
    C3 C2 H2A . . 119.7 ?
    C4 C3 C2 . . 120.0(4) ?
    C4 C3 H3A . . 120.0 ?
    C2 C3 H3A . . 120.0 ?
    C3 C4 C4A . . 120.2(4) ?
    C3 C4 H4A . . 119.9 ?
    C4A C4 H4A . . 119.9 ?
    N5 C4A C11A . . 122.1(3) ?
    N5 C4A C4 . . 118.3(3) ?
    C11A C4A C4 . . 119.6(4) ?
    C12 C6 C5A . . 116.3(3) ?
    C12 C6 C7 . . 123.5(3) ?
    C5A C6 C7 . . 120.1(3) ?
    C6 C7 C8 . . 111.6(3) ?
    C6 C7 H7A . . 109.3 ?
    C8 C7 H7A . . 109.3 ?
    C6 C7 H7B . . 109.3 ?
    C8 C7 H7B . . 109.3 ?
    H7A C7 H7B . . 108.0 ?
    C9 C8 C7 . . 111.1(4) ?
    C9 C8 H8A . . 109.4 ?
    C7 C8 H8A . . 109.4 ?
    C9 C8 H8B . . 109.4 ?
    C7 C8 H8B . . 109.4 ?
    H8A C8 H8B . . 108.0 ?
    N10 C9 C8 . . 110.0(4) ?
    N10 C9 H9A . . 109.7 ?
    C8 C9 H9A . . 109.7 ?
    N10 C9 H9B . . 109.7 ?
    C8 C9 H9B . . 109.7 ?
    H9A C9 H9B . . 108.2 ?
    C6 C12 C13 . . 129.8(4) ?
    C6 C12 H12A . . 115.1 ?
    C13 C12 H12A . . 115.1 ?
    C14 C13 O . . 108.7(4) ?
    C14 C13 C12 . . 130.0(4) ?
    O C13 C12 . . 121.3(4) ?
    C13 C14 C15 . . 107.8(4) ?
    C13 C14 H14A . . 126.1 ?
    C15 C14 H14A . . 126.1 ?
    C16 C15 C14 . . 106.1(4) ?
    C16 C15 H15A . . 127.0 ?
    C14 C15 H15A . . 127.0 ?
    C15 C16 O . . 111.2(4) ?
    C15 C16 H16A . . 124.4 ?
    O C16 H16A . . 124.4 ?
loop_
    _geom_hbond_atom_site_label_D
    _geom_hbond_atom_site_label_H
    _geom_hbond_atom_site_label_A
    _geom_hbond_site_symmetry_A
    _geom_hbond_distance_DH
    _geom_hbond_distance_HA
    _geom_hbond_distance_DA
    _geom_hbond_angle_DHA
    C8 H8B Cg 2_565 0.97 2.76 3.596(5) 145
_shelx_space_group_comment     ?
_shelx_estimated_absorpt_T_min     0.423
_shelx_estimated_absorpt_T_max     0.681
_shelx_hkl_file
;
   0   0   1 102.036 75.7629   1
   0   0  -1 121.860 96.1376   1
   0   0  -2 31603.4 626.984   1
   0   0   3-21.3601 262.242   2
   0   0   4 54110.2 1240.95   2
   0   0   5 362.239 385.154   2
   0   0   6 16848.2 949.546   2
   0   0  -7 544.886 841.993   3
   0   0  -7 633.660 934.485   4
   0   0  -8 38898.1 1734.31   4
   0   0  -9-255.372 759.390   4
   0   0 -10-3.53519 575.556   4
   0  -2   0 205680. 828.939   2
   0   2   0 200411. 1115.24   2
   0   2  -1 515532. 2060.51   1
   0   2   1 510374. 2041.27   2
   0   2   2 666340. 3117.59   2
   0  -2   2 660004. 1796.06   0
   0   2  -3 9218.10 502.444   1
   0  -2   3 8904.97 268.543   0
   0   2   3 8416.13 510.537   2
   0   2   4 48336.5 1267.00   2
   0  -2   4 49939.4 1124.04   2
   0   2  -4 52247.3 1245.47   1
   0   2   5 67796.3 1712.98   2
   0  -2   5 68507.1 1535.83   2
   0   2   6 34059.1 1387.43   2
   0  -2   6 34487.7 1258.33   2
   0   2  -7 1499.66 996.047   4
   0  -2  -7 1922.74 772.087   4
   0  -2  -7 2107.98 782.392   3
   0   2  -8 10758.2 978.823   4
   0  -2  -8 10040.7 1057.06   4
   0  -2  -9 4713.78 857.600   4
   0   2  -9 5707.71 809.271   4
   0  -2 -10 8114.77 692.204   4
   0   4   0 105119. 1174.69   2
   0  -4   0 103996. 781.275   2
   0   4  -1 251407. 1874.58   1
   0   4   1 252016. 1779.28   2
   0  -4   1 248490. 1359.28   2
   0   4   2 398446. 2717.64   2
   0   4  -2 392131. 2660.90   1
   0   4  -3 676.743 274.923   1
   0   4   3 1335.88 351.942   2
   0   4   4 4593.44 544.438   2
   0  -4   4 5031.77 384.430   2
   0   4  -5 113587. 2151.65   1
   0  -4   5 115084. 1870.92   2
   0   4   5 118870. 2380.69   2
   0  -4  -6 19847.0 1176.93   4
   0  -4  -7 4843.58 811.880   4
   0  -4  -7 4891.06 843.058   3
   0  -4  -8 6643.38 964.153   4
   0  -4  -9 2495.56 699.178   4
   0  -4 -10 3472.23 529.179   4
   0   6   0 8310.63 393.811   2
   0   6   0 8382.15 474.426   1
   0   6   1 33856.2 914.282   2
   0  -6   1 32252.4 373.158   2
   0   6   2 81039.1 1480.90   2
   0   6  -2 83664.5 1435.11   1
   0  -6   3 43782.4 721.501   2
   0   6   3 43020.5 1242.27   2
   0   6   4 8088.41 699.262   2
   0   6  -4 5345.57 540.998   1
   0   6  -5 48081.4 1510.57   1
   0   6   5 42419.1 1574.70   2
   0  -6  -6 12486.9 917.246   4
   0   6  -6 13429.9 973.515   8
   0   6  -7 1733.01 989.635   8
   0  -6  -7 94.7764 799.652   4
   0  -6  -8 1859.49 769.163   4
   0  -6  -9 9783.83 908.544   4
   0  -6 -10 4144.54 500.027   4
   0   8   0 706639. 4368.38   1
   0   8   0 723042. 2869.30   2
   0   8  -1 129212. 1932.38   1
   0   8   1 134369. 1846.33   1
   0   8   1 130961. 2078.66   2
   0   8   2 10674.4 761.230   2
   0   8  -2 9882.45 633.680   1
   0   8  -3 80985.2 1743.01   1
   0   8   3 85962.0 2058.35   2
   0   8  -4 6084.11 595.249   1
   0   8   4 8147.27 775.261   2
   0   8  -5 11448.7 914.795   8
   0   8  -6 12360.5 939.773   8
   0  -8  -6 12541.9 988.954   4
   0  -8  -7 4602.04 819.713   4
   0   8  -7 4794.46 771.705   8
   0   8  -8 4591.35 755.270   8
   0  -8  -8 4709.39 790.094   4
   0  -8  -9 2018.29 540.217   4
   0  10   0 29155.2 1020.65   1
   0  10  -1 76540.4 1642.79   1
   0  10   1 76410.2 1581.68   1
   0  10   2 55908.8 1339.46   1
   0  10  -2 52582.9 1455.88   1
   0  10  -3 37069.7 1316.51   1
   0  10   4 6345.99 873.942   6
   0  10   4 6731.89 1173.49   2
   0  10  -4 6794.18 760.117   8
   0  10   5 19690.4 1133.15   6
   0  10  -5 19399.3 1224.63   8
   0  10  -6 12568.7 995.069   8
   0 -10  -6 11860.2 940.164   4
   0  10   6 14340.0 989.191   6
   0 -10  -7 20673.7 1194.67   4
   0  10  -7 21361.9 1209.63   8
   0  10  -8 1967.98 599.779   8
   0 -10  -8 1991.56 580.953   4
   0 -10  -9 2471.65 436.565   4
   0  12   0 1592.47 567.359   1
   0  12  -1 61299.2 1605.79   1
   0  12  -2 690.454 705.531   1
   0  12   2 1624.93 725.968   6
   0  12  -3 6379.57 770.618   8
   0  12   3 9888.81 910.689   6
   0  12  -4 122543. 2831.28   8
   0  12   4 124548. 2902.26   6
   0  12  -5 73998.5 2267.72   8
   0  12   5 77618.5 2305.01   6
   0  12   6-932.892 766.029   6
   0  12  -6 622.033 631.369   8
   0 -12  -7 11004.5 767.283   4
   0  12  -7 11209.5 897.740   8
   0 -12  -8 12.1189 552.652   4
   0  12  -8-1.70980 451.586   8
   0  14   0 7945.89 873.452   6
   0  14   1 33418.0 1487.31   6
   0  14  -2 29278.2 1362.12   8
   0  14   2 24920.1 1342.45   6
   0  14  -3 18451.3 1170.84   8
   0  14   3 13775.7 1060.20   6
   0  14  -4 21910.0 1321.12   8
   0  14   4 22584.0 1319.34   6
   0  14  -5 60151.2 2024.99   8
   0  14   5 56185.4 1916.50   6
   0  14  -6 6305.70 736.708   8
   0  14   6 4841.96 634.159   6
   0  14  -7 4635.45 587.918   8
   0  14  -8 2039.03 302.164   8
   0  16   0 48203.6 1724.43   6
   0  16   1 301.161 714.812   6
   0  16   2 4004.25 681.199   6
   0  16  -2 3338.75 780.455   8
   0  16  -3 12347.8 904.566   8
   0  16   3 8950.00 909.334   6
   0  16   4 4809.64 738.293   6
   0  16  -4 3199.64 645.355   8
   0  16   5 6849.41 698.242   6
   0  16  -5 6524.63 747.586   8
   0  16  -6 1926.82 512.275   8
   0  16   6 2093.02 442.230   6
   0  16  -7 1363.53 320.013   8
   0  18   0 744.205 731.606   6
   0  18   1 2045.17 639.374   6
   0  18   2 1336.46 558.862   6
   0  18   3 5093.59 656.518   6
   0  18  -3 6019.43 556.514   8
   0  18  -4 8543.91 623.169   8
   0  18   4 7402.26 658.788   6
   0  18   5 2454.86 372.118   6
   0  18  -5 3441.08 390.004   8
   0 -20   0 7891.55 564.004   5
   0  20   1 942.164 459.355   6
   0 -20  -1 1180.18 518.391   5
   0  20   2 8690.32 543.252   6
   0  20   3 809.242 342.578   6
   1  -1 -10 25450.2 1072.92   4
   1   1  -9 7560.01 798.234   4
   1  -1  -9 5725.62 832.120   4
   1   1  -8 6863.20 908.499   4
   1  -1  -8 6326.76 825.451   3
   1  -1  -8 6343.68 870.824   4
   1  -1  -7 16489.5 1197.55   3
   1  -1  -7 16733.8 1140.01   4
   1   1  -7 15352.8 1146.41   3
   1   1  -7 18540.1 1101.90   4
  -1  -1   6 15146.8 851.144   2
  -1   1   6 16352.4 916.814   2
  -1   1   5 86358.8 1793.04   2
  -1  -1   5 83911.2 1693.40   2
   1   1  -4 27194.4 839.550   1
  -1  -1   4 29953.9 749.794   0
  -1  -1   3 562028. 2754.73   0
   1   1  -3 569175. 3033.77   1
   1   1  -2 296547. 1763.34   1
  -1  -1   2 293845. 1701.86   0
  -1  -1   1 50290.9 653.362   2
  -1  -1   1 44335.3 574.988   0
   1   1  -1 47483.1 594.776   1
  -1  -1   1 48948.7 597.526   1
   1  -1  -1 45977.5 312.660   1
  -1   1   1 46636.3 322.182   1
   1   1  -1 52752.4 627.478   0
   1  -1   0 323966. 1008.39   1
   1   1   0 334040. 2259.97   2
  -1   1   0 318251. 1675.45   2
   1   1   0 355401. 1506.17   0
  -1  -1   0 338247. 2264.49   2
   1   1   1 220096. 1876.43   2
   1  -1   1 220954. 1582.73   2
   1  -1   2 119095. 1362.85   2
   1   1   2 119959. 1524.89   2
   1  -1   3 145430. 1808.32   2
   1   1   3 144451. 1966.53   2
   1   1   4 28810.2 1076.36   2
   1  -1   4 32202.0 1029.44   2
   1  -1   5 14381.9 857.897   2
   1   1   5 12190.0 886.126   2
   1  -1   6 8120.59 810.313   2
   1   1   6 7455.81 1012.89   2
  -1   1  -7 41636.6 1701.79   4
  -1  -1  -7 40929.9 1718.51   4
  -1  -1  -8 82510.5 2452.36   4
  -1   1  -8 87022.2 2408.89   4
  -1  -1  -9 2370.51 711.238   4
  -1   1  -9 2504.50 705.173   4
  -1  -1 -10 2350.53 516.941   4
   1  -3 -10 13408.6 921.550   4
   1  -3  -9 8387.86 914.905   4
   1  -3  -8 3450.78 840.813   3
   1  -3  -8 2491.08 770.564   4
   1   3  -7 19658.8 1229.24   3
   1  -3  -7 20863.7 1264.57   4
   1  -3  -7 21322.6 1294.35   3
  -1   3   6 13990.5 869.364   2
  -1  -3   6 11937.4 744.149   2
   1   3  -5 52236.8 1363.52   1
  -1   3   5 57507.1 1526.56   2
  -1   3   4 112477. 1843.72   2
  -1  -3   4 115770. 1312.06   0
   1   3  -3 49409.8 1018.89   1
  -1  -3   3 39327.3 720.743   0
   1   3  -2 393686. 2462.46   1
  -1   3   2 393503. 1597.07   1
   1   3  -1 290936. 2043.51   1
  -1   3   0 124261. 877.926   1
  -1   3   0 123192. 680.670   2
   1   3   0 126023. 1717.53   2
   1   3   1 114728. 1649.68   2
  -1   3  -1 114963. 1118.88   1
   1   3   2 10120.1 619.598   2
   1  -3   2 9781.35 379.347   2
   1   3   3 203643. 2576.58   2
   1  -3   3 204538. 1956.94   2
  -1   3  -3 200312. 2265.08   1
   1   3   4 77567.8 1870.71   2
   1  -3   4 74657.9 1435.26   2
   1  -3   5 63516.1 1583.15   2
   1   3   5 64831.7 1979.59   2
  -1  -3  -6 1227.51 823.310   4
  -1   3  -6 1376.33 818.007   7
  -1   3  -7 14923.2 1046.06   4
  -1  -3  -7 12399.9 1075.49   4
  -1  -3  -8 25017.1 1451.54   4
  -1   3  -8 26934.0 1300.30   4
  -1  -3  -9 9402.50 933.340   4
  -1  -3 -10 1654.24 479.237   4
   1  -5 -10 7698.91 689.912   4
   1  -5  -9 7306.92 892.017   4
   1  -5  -8 8040.60 930.278   3
   1  -5  -8 8323.14 967.840   4
   1  -5  -7 5753.67 930.225   3
   1  -5  -7 5989.62 800.418   4
   1  -5  -6 7615.97 899.515   4
  -1  -5   5 248097. 2649.79   2
   1   5  -5 250343. 3169.74   1
   1   5  -4 42247.8 1175.82   1
  -1   5   4 43862.2 1237.77   2
   1   5  -3 6121.20 487.487   1
  -1   5   3 3499.13 387.191   2
  -1   5   2 9895.02 454.747   2
   1   5  -2 12767.1 613.723   1
   1   5  -1 11085.5 576.400   1
   1   5  -1 11070.6 435.212   2
   1   5   0 36622.9 1017.38   2
  -1   5   0 35551.1 656.312   1
   1   5   1 136336. 2166.24   2
  -1   5  -1 138899. 1473.51   1
  -1   5  -2 134651. 1677.58   1
   1  -5   2 137918. 1087.89   2
   1   5   2 143200. 2265.13   2
   1   5   3 213655. 3056.49   2
  -1   5  -3 206925. 2441.20   1
   1  -5   3 211231. 1810.45   2
   1   5   4 3529.68 636.785   2
  -1   5  -4 1573.11 396.555   1
   1   5   5 15387.2 1214.33   2
  -1  -5  -6 31791.5 1469.01   4
  -1   5  -6 29735.4 1403.09   7
  -1  -5  -7 24389.7 1436.58   4
  -1  -5  -8 847.272 698.046   4
  -1  -5  -9 4460.97 732.014   4
  -1  -5 -10 1557.53 419.150   4
   1  -7 -10 2723.35 444.224   4
   1  -7  -9 1016.42 580.900   4
   1  -7  -8 1577.11 759.835   4
   1  -7  -7 1441.94 768.300   4
   1  -7  -7 1663.69 949.941   3
   1   7  -7 2103.47 871.146   8
   1  -7  -6 18534.7 1128.03   4
   1   7  -6 17891.1 1180.64   8
   1   7  -5 9351.39 704.781   1
  -1   7   5 9694.59 792.665   2
  -1   7   4 50872.1 1427.84   2
   1   7  -4 59709.9 1555.90   1
  -1   7   3 56367.6 1333.50   2
   1   7  -3 52181.8 1392.09   1
  -1   7   2 15084.4 613.677   2
   1   7  -2 8801.92 593.890   1
  -1   7   1 372557. 2476.57   2
   1   7  -1 374141. 3280.45   1
  -1   7   1 380146. 2528.17   1
   1   7   0 151120. 1974.47   1
  -1   7   0 147398. 1617.54   1
   1   7   1 12783.3 870.904   2
  -1   7  -1 14168.3 596.713   1
   1   7   2 6553.46 785.287   2
  -1   7  -2 3538.32 419.075   1
   1   7   3 123931. 2712.22   2
  -1   7  -3 115582. 1966.64   1
   1   7   4 5182.85 803.138   2
  -1   7  -4 7753.14 649.942   1
  -1   7  -5 2285.22 692.934   7
  -1  -7  -6 7639.29 843.084   4
  -1  -7  -7 17513.3 1242.52   4
  -1   7  -7 16735.8 1120.19   8
  -1  -7  -8 21358.6 1274.81   4
  -1   7  -8 23400.4 1088.76   8
  -1  -7  -9-676.988 536.066   4
   1  -9  -9 3590.47 542.843   4
   1  -9  -8 3152.97 621.675   4
   1   9  -8 2978.64 674.899   8
   1  -9  -7 427.498 708.563   4
   1   9  -7 2666.28 728.764   8
  -1   9   6 67894.0 1991.22   6
   1   9  -6 62222.3 2049.19   8
   1  -9  -6 63393.8 1958.88   4
   1   9  -5 69863.2 2063.62   8
   1  -9  -5 72737.5 1945.86   4
  -1   9   5 72180.2 2007.86   6
   1   9  -4 18036.0 964.490   1
  -1   9   4 12670.1 886.564   2
  -1   9   3 3914.25 552.195   2
   1   9  -3 4538.97 554.579   1
   1   9  -2 154921. 2443.87   1
   1   9  -1 91592.7 1824.21   1
  -1   9   1 91716.2 1439.32   1
   1   9   0 134560. 1715.88   2
   1   9   0 129759. 2091.90   1
   1   9   1 9472.83 757.298   2
  -1   9  -1 10801.7 625.947   1
   1   9   2 42011.6 1752.73   2
  -1   9  -2 33059.1 1058.41   1
   1   9   3 66701.4 2392.18   2
  -1   9  -3 63555.7 1592.02   1
   1   9   4 24391.3 1633.79   2
  -1   9  -4 31693.5 1301.28   1
   1   9   5 1535.70 982.129   6
  -1  -9  -5 1998.70 875.943   4
  -1   9  -5 1679.84 666.119   7
  -1   9  -6 55.3518 773.753   8
  -1  -9  -6 767.097 768.404   4
  -1   9  -7 1527.10 667.729   8
  -1  -9  -7 1026.27 724.628   4
  -1   9  -8 7517.84 682.473   8
  -1  -9  -8 5477.23 741.980   4
  -1  -9  -9 3045.36 434.480   4
   1 -11  -9 327.417 429.650   4
   1  11  -8 1883.32 527.355   8
   1 -11  -8 2412.38 546.583   4
   1 -11  -7 1707.86 729.604   4
   1  11  -7 701.718 595.075   8
   1 -11  -6 40785.1 1530.14   4
   1  11  -6 38256.7 1650.70   8
  -1  11   6 42443.9 1683.48   6
  -1  11   5 35189.8 1608.27   6
   1  11  -5 36506.9 1662.50   8
   1  11  -4 115057. 2676.35   8
  -1  11   4 116709. 2720.71   6
   1  11  -3 14312.2 909.336   1
   1  11  -2 43465.8 1418.98   1
   1  11  -1 5779.23 589.257   1
   1  11   0 21777.2 981.644   1
   1  11   1 56891.2 1510.91   1
  -1  11  -1 61950.3 1464.24   1
   1  11   2 71228.6 1651.48   1
  -1  11  -2 77257.4 1718.63   1
   1  11   3 64229.9 2008.40   6
  -1  11  -3 67294.1 1933.63   8
  -1  11  -3 62074.0 1676.77   1
  -1  11  -4 218440. 3711.04   8
   1  11   4 239288. 3903.08   6
  -1  11  -5 7602.92 953.339   8
   1  11   5 9563.62 938.611   6
  -1 -11  -6 10149.3 852.856   4
  -1  11  -6 8329.86 940.469   8
   1  11   6 9438.67 820.479   6
  -1  11  -7 151.895 618.960   8
  -1 -11  -7 1638.46 692.874   4
  -1 -11  -8 8344.54 598.222   4
  -1  11  -8 9728.15 680.888   8
   1  13  -8 1788.40 409.496   8
  -1  13   7 5000.74 627.314   6
   1  13  -7 5265.78 646.153   8
  -1  13   6 19947.8 1144.70   6
   1  13  -6 20713.0 1233.01   8
   1  13  -5 29632.9 1500.45   8
  -1  13   5 31267.5 1509.19   6
   1  13  -4 25715.0 1372.12   8
  -1  13   4 28261.8 1489.31   6
   1  13  -3 3303.45 844.969   8
  -1  13   3 2061.66 769.286   6
  -1  13   2 20696.6 1232.71   6
   1  13  -2 23633.1 1147.07   8
  -1  13   1 13816.8 1023.41   6
   1  13   0 19956.1 1072.82   6
   1  13   1 6174.75 752.911   6
  -1  13  -2 85212.2 2199.63   8
   1  13   2 81317.2 2312.13   6
   1  13   3 80101.1 2387.53   6
  -1  13  -3 81797.7 2296.16   8
   1  13   4 10658.0 990.473   6
  -1  13  -4 13906.4 1042.77   8
  -1  13  -5 23470.4 1351.89   8
   1  13   5 27811.9 1370.78   6
   1  13   6 1602.38 673.247   6
  -1  13  -6 3066.25 702.769   8
  -1  13  -7 106.667 491.791   8
  -1  13  -8 246.897 333.772   8
  -1  15   7 3498.19 469.436   6
   1  15  -7 3153.65 439.592   8
  -1  15   6 1489.11 518.300   6
   1  15  -6 1253.55 505.389   8
   1  15  -5 9139.54 867.634   8
  -1  15   5 7903.47 843.409   6
  -1  15   4 5826.38 796.538   6
   1  15  -4 5045.32 734.849   8
  -1  15   3 15555.4 1133.48   6
   1  15  -3 16037.1 1086.50   8
  -1  15   2 38593.7 1620.13   6
   1  15  -2 40651.4 1533.06   8
  -1  15   1 17960.4 1123.09   6
  -1  15   0 51177.9 1752.78   6
   1  15   0 42925.0 1672.68   6
   1  15   1 6622.66 880.800   6
   1  15   2 30783.9 1533.97   6
  -1  15  -2 28734.1 1314.70   8
   1  15   3 5387.42 825.811   6
  -1  15  -3 9659.47 864.113   8
  -1  15  -4 7048.22 819.399   8
   1  15   4 7818.62 845.063   6
  -1  15  -5 1424.23 615.215   8
   1  15   5 782.085 568.923   6
   1  15   6 578.277 501.397   6
  -1  15  -6-180.521 491.891   8
  -1  15  -7 379.043 342.287   8
   1  17  -6 2218.19 405.054   8
  -1  17   6 1620.21 387.863   6
  -1  17   5 1334.35 475.185   6
   1  17  -5 2232.14 491.807   8
  -1  17   4 4438.89 671.976   6
   1  17  -4 4467.44 660.089   8
  -1  17   3 18276.7 1145.86   6
   1  17  -3 17406.9 946.347   8
  -1  17   2 1545.17 621.805   6
  -1  17   1 9642.56 859.989   6
   1  17   0 15835.8 1001.20   6
   1  17   1 21435.9 1224.28   6
   1  17   2 11849.2 971.895   6
  -1 -17  -2 12036.8 760.305   5
   1  17   3 1114.28 596.139   6
  -1  17  -3 2080.09 589.186   8
  -1  17  -4 266.987 499.531   8
   1  17   4 415.276 527.247   6
  -1  17  -5 960.355 458.383   8
   1  17   5 1355.01 421.577   6
  -1  17  -6 1165.70 344.149   8
  -1  19   5 8868.79 458.159   6
  -1 -19   4 5961.86 467.655   5
  -1  19   4 5371.21 509.110   6
  -1  19   3 1556.54 424.353   6
  -1  19   2 7598.41 637.904   6
  -1  19   1 17755.1 862.339   6
   1  19   0 14356.9 773.530   6
  -1 -19   0 14851.6 882.241   5
   1  19   1 10776.2 763.064   6
  -1 -19  -1 8576.47 665.271   5
   1  19   2 8473.64 676.985   6
   1  19   3 12803.4 729.933   6
   1  19   4 16606.6 696.821   6
  -1 -21   2 1437.85 318.813   5
  -1 -21   1 8589.22 487.155   5
  -1 -21   0 1483.84 383.147   5
   1 -21   1 3956.93 335.348   5
   2   0 -10 14249.0 784.727   4
   2   0  -9 519.227 746.309   4
   2   0  -8 21845.2 1379.56   3
   2   0  -8 24654.1 1334.37   4
   2   0  -7-198.890 982.696   4
   2   0  -7 1085.43 858.124   3
  -2   0   6 5196.63 553.886   2
  -2   0   5 1.65985 375.949   0
   2   0  -4 95071.0 1384.00   1
   2   0  -3 86.0524 174.290   1
  -2   0   1 102.480 212.686   0
  -2   0   0 351229. 1845.99   0
   2   0   0 371743. 2559.16   2
   2   0   1 595.711 603.096   2
   2   0   2 232203. 2910.54   2
   2   0   3-178.652 469.212   2
   2   0   4 42722.9 1589.53   2
   2   0   5-866.180 871.589   2
  -2   0  -6 52029.7 1846.51   4
  -2   0  -7-469.933 819.717   4
  -2   0  -8 17454.8 1230.78   4
  -2   0  -9-129.107 647.134   4
   2  -2 -10 7462.17 748.530   4
   2  -2  -9 1087.16 812.322   3
   2  -2  -9 613.479 701.520   4
   2  -2  -8 1118.47 814.201   3
   2  -2  -8 1944.37 823.817   4
   2   2  -8 1634.97 921.673   4
   2   2  -8 1737.37 764.866   3
   2  -2  -7 24597.2 1411.33   3
   2   2  -7 26936.8 1274.55   4
   2  -2  -7 25413.0 1318.13   4
   2   2  -7 23024.5 1251.12   3
  -2   2   6 7494.91 669.722   2
   2   2  -5 52199.5 1273.01   1
  -2  -2   5 51492.1 1178.25   0
   2   2  -4 54960.5 1116.11   1
  -2  -2   4 67106.6 1206.42   0
   2   2  -3 213216. 1923.76   1
  -2  -2   3 215456. 1932.38   0
   2   2  -2 999999. 3758.18   1
  -2  -2   2 987399. 3857.39   0
   2   2  -1 350809. 2423.19   2
  -2  -2   1 356015. 2291.87   0
   2   2   0 379518. 3331.21   2
   2  -2   0 384037. 1455.78   1
   2   2   1 103828. 2175.74   2
  -2   2  -1 102253. 741.019   0
   2  -2   1 100579. 1528.10   2
   2  -2   2 276467. 2971.74   2
   2   2   2 270242. 3462.06   2
   2   2   3 49768.7 1664.99   2
   2  -2   3 52274.5 1425.30   2
   2   2   4 56931.1 1949.69   2
   2  -2   4 55806.6 1646.55   2
   2  -2   5 3532.22 880.145   2
   2   2   5 8003.83 936.070   2
  -2  -2  -6 443.048 763.831   4
  -2   2  -6-791.536 923.203   4
  -2   2  -6 276.911 847.028   7
  -2  -2  -7 10165.7 1016.37   4
  -2   2  -7 8514.91 915.768   4
  -2  -2  -8 19455.6 1274.43   4
  -2   2  -8 19915.6 1208.25   4
  -2   2  -9 4829.91 684.413   4
  -2  -2  -9 4913.57 729.226   4
   2  -4 -10 3611.47 637.915   4
   2  -4  -9 1476.52 722.495   3
   2  -4  -9 1789.23 734.023   4
   2  -4  -8 5032.68 796.722   4
   2  -4  -8 4431.90 858.920   3
   2  -4  -7 4113.55 901.691   3
   2  -4  -7 4753.31 712.988   4
   2   4  -7 2844.36 859.361   3
  -2   4   6 2929.43 618.291   2
   2   4  -6 4672.56 578.207   1
  -2   4   5 395.967 336.943   2
   2   4  -5 19.0855 380.475   1
  -2  -4   4 168314. 1925.02   0
   2   4  -4 149997. 2055.22   1
   2   4  -3 3767.70 387.156   1
  -2  -4   3 5260.17 408.372   0
   2   4  -2 18479.2 708.066   1
   2   4  -1 178383. 1994.38   2
   2   4  -1 178390. 1895.78   1
   2   4   0 133325. 2169.00   2
  -2   4   0 135974. 1272.15   2
   2   4   1 19756.0 1145.47   2
   2  -4   1 20414.6 379.690   2
  -2   4  -2 4611.84 403.159   1
   2  -4   2 3505.47 378.084   2
   2   4   2 3847.80 807.880   2
   2  -4   3 549175. 4195.37   2
   2   4   3 550843. 5762.49   2
   2   4   4 165457. 3534.92   2
   2   4   5 5539.18 948.576   2
  -2   4  -6 48.6314 667.884   7
  -2  -4  -6 470.088 675.660   4
  -2  -4  -7 7060.21 879.573   4
  -2  -4  -8 133.424 713.198   4
  -2  -4  -9-208.660 572.479   4
   2  -6 -10 32.5074 474.130   4
   2  -6  -9 3614.10 738.072   4
   2  -6  -8 8628.36 920.074   3
   2  -6  -8 8874.42 955.871   4
   2  -6  -7 36685.9 1605.01   3
   2  -6  -7 36854.0 1663.60   4
   2  -6  -6 5576.32 1045.68   3
   2   6  -5 469.927 504.497   1
  -2   6   5 849.557 482.461   2
   2   6  -4 76175.5 1700.11   1
  -2   6   4 77649.4 1600.31   2
   2   6  -3 100190. 1827.98   1
  -2   6   3 98241.8 1542.46   2
  -2   6   2 170285. 915.488   1
   2   6  -2 170136. 2265.84   1
  -2   6   1 39302.5 539.418   1
  -2   6   1 36998.3 600.255   2
   2   6  -1 42081.2 1090.04   1
   2   6  -1 43909.8 1052.93   2
  -2   6   0 4376.70 271.453   1
   2   6   0 3980.39 529.051   2
   2   6   1 27349.6 1305.52   2
  -2   6  -1 33464.6 810.579   1
   2   6   2 19295.4 1242.92   2
  -2   6  -2 21757.3 791.888   1
  -2   6  -3 13277.8 725.333   1
   2   6   3 8841.86 1114.29   2
   2   6   4 4802.79 953.998   2
  -2   6  -5 30447.5 1320.12   7
  -2  -6  -5 34218.7 1443.44   4
  -2   6  -6 7055.85 815.040   7
  -2  -6  -6 8722.26 899.884   4
  -2  -6  -7 5016.11 830.661   4
  -2   6  -7 4844.75 782.402   8
  -2  -6  -8 8075.78 932.451   4
  -2  -6  -9-295.965 475.629   4
   2  -8 -10 1404.40 387.671   4
   2  -8  -9 10951.6 839.090   4
   2  -8  -8 6808.87 767.950   3
   2   8  -8 6804.84 748.592   8
   2  -8  -8 5718.87 764.738   4
   2  -8  -7 15175.6 978.769   3
   2   8  -7 17489.6 1169.91   8
   2  -8  -7 14464.7 1073.82   4
  -2   8   6 10781.0 971.272   6
   2   8  -6 10485.1 901.554   8
  -2   8   5 10427.0 789.506   2
  -2   8   4 5492.13 540.757   2
   2   8  -4 7583.49 678.874   1
   2   8  -3 28704.6 1111.43   1
  -2   8   3 36185.5 1033.91   2
  -2   8   2 242598. 2181.07   2
   2   8  -2 215953. 2825.20   1
   2   8  -1 98809.8 1558.44   2
   2   8  -1 91445.6 1787.24   1
   2   8   0 36440.6 1128.08   2
  -2   8   0 36614.5 791.721   1
   2   8   1 114662. 2491.67   2
  -2   8  -1 129664. 1718.45   1
   2   8   2 26677.1 1519.59   2
  -2   8  -2 24104.6 879.478   1
  -2   8  -3 71452.2 1687.44   1
   2   8   3 58591.5 2355.36   2
   2   8   4 2413.08 1394.49   2
  -2  -8  -5 48688.9 1739.23   4
  -2   8  -5 43233.3 1633.19   7
  -2   8  -6 1840.42 631.887   7
  -2  -8  -6 1351.66 789.960   4
  -2  -8  -7 9747.08 1033.72   4
  -2   8  -7 10983.8 896.107   8
  -2   8  -8 2729.43 647.473   8
  -2  -8  -8 1749.72 617.744   4
  -2  -8  -9 1342.42 401.563   4
   2 -10  -9 2844.39 476.857   4
   2  10  -8 5761.57 677.149   8
   2 -10  -8 5108.37 619.309   4
   2  10  -7 19756.9 1162.93   8
   2 -10  -7 21207.4 1177.07   4
   2 -10  -6 6327.54 857.544   4
   2  10  -6 6524.48 778.843   8
   2  10  -5 28581.5 1405.91   8
  -2  10   5 27166.6 1340.74   6
  -2  10   4 11688.6 901.558   6
   2  10  -4 12197.2 980.417   8
   2  10  -3 51773.2 1593.67   1
   2  10  -2 32479.1 1210.81   1
   2  10  -1 14643.1 833.067   1
   2  10   0 20678.4 940.766   1
   2  10   1 54062.1 1629.51   2
  -2  10  -2 26912.2 1019.83   1
   2  10   2 25456.8 1493.88   2
   2  10   3 26218.8 1263.25   6
   2  10   3 22759.3 1618.27   2
   2  10   4 7653.10 864.227   6
  -2  10  -4 6317.94 737.624   7
  -2 -10  -5 39985.5 1519.20   4
   2  10   5 39586.9 1549.70   6
  -2 -10  -6 4678.95 798.250   4
  -2  10  -6 3415.68 757.381   8
  -2  10  -7 2427.46 617.639   8
  -2 -10  -7 3640.64 652.418   4
  -2  10  -8 3486.86 491.312   8
  -2 -10  -8 4051.11 509.684   4
   2  12  -8 606.979 484.899   8
   2 -12  -8 1481.94 551.574   4
   2 -12  -7 9266.57 802.011   4
   2  12  -7 8406.60 843.479   8
  -2  12   6 48894.2 1782.31   6
   2  12  -6 48793.3 1792.71   8
   2  12  -5 991.886 697.807   8
  -2  12   5-764.700 733.809   6
  -2  12   4 4683.75 779.196   6
   2  12  -4 4900.55 806.949   8
  -2  12   3 10630.2 954.568   6
   2  12  -3 13435.4 1011.01   8
  -2  12   2 858.320 789.826   6
   2  12  -2 2798.73 764.812   8
   2  12  -1 77101.1 1906.98   1
   2  12   0 3685.47 725.148   1
   2  12   1 50372.7 1544.55   1
   2  12   1 59949.0 1929.76   6
   2  12   2 150345. 3154.72   6
  -2 -12  -2 157203. 2815.81   5
   2  12   3 205402. 3752.90   6
  -2  12  -3 231700. 3431.31   7
   2  12   4 1682.04 791.375   6
  -2  12  -4 1260.01 714.668   8
   2  12   5 2326.70 768.066   6
  -2  12  -5 2241.03 662.732   8
  -2  12  -6 3798.71 673.407   8
  -2  12  -7 14808.4 915.711   8
  -2  12  -8-18.0547 351.259   8
   2  14  -8 3.65968 362.149   8
  -2  14   7 32334.0 1116.38   6
   2  14  -7 36555.6 1284.07   8
   2  14  -6 28923.6 1326.74   8
  -2  14   6 26836.0 1222.87   6
  -2  14   5 21168.9 1234.22   6
   2  14  -5 24654.7 1335.67   8
   2  14  -4 1144.38 714.795   8
  -2  14   4 2053.25 650.485   6
   2  14  -3 20579.1 1190.89   8
  -2  14   3 19871.3 1220.78   6
  -2  14   2 3335.16 716.888   6
   2  14  -2 2501.35 860.042   8
   2  14  -1 29149.5 1299.83   6
  -2  14   1 25455.4 1274.83   6
   2  14   0 26707.4 1322.47   6
   2  14   1 3444.23 693.026   6
   2  14   2 28868.3 1542.32   6
  -2  14  -2 27316.9 1284.13   8
  -2 -14  -2 28460.1 1318.83   5
   2  14   3 12613.1 1081.22   6
  -2  14  -3 14238.2 1110.72   8
   2  14   4 8166.34 885.363   6
  -2  14  -4 11299.2 978.931   8
   2  14   5 15806.4 961.066   6
  -2  14  -5 16064.3 1069.74   8
  -2  14  -6 5547.11 645.478   8
   2  14   6 6081.40 555.909   6
  -2  14  -7 825.280 372.749   8
   2  16  -7 198.684 339.528   8
  -2  16   6 2270.84 449.423   6
   2  16  -6 2229.70 435.770   8
  -2  16   5 6927.36 714.038   6
   2  16  -5 7625.77 719.776   8
   2  16  -4 3682.48 620.401   8
  -2  16   4 2543.03 598.516   6
  -2  16   3 4938.40 772.809   6
   2  16  -3 4565.52 643.977   8
  -2  16   2 16594.1 1113.13   6
   2  16  -2 13932.3 917.306   8
   2  16  -1 33354.4 1347.77   6
  -2  16   1 26309.0 1288.92   6
   2  16   0 13434.2 938.752   6
   2  16   1 5136.57 777.009   6
  -2 -16  -1 7712.02 769.942   5
  -2 -16  -2 9954.00 816.193   5
   2  16   2 8289.44 906.380   6
   2  16   3 15501.6 1104.04   6
  -2  16  -3 17082.3 977.867   8
   2  16   4 3221.72 550.309   6
  -2  16  -4 2953.07 586.166   8
   2  16   5 14419.3 783.955   6
  -2  16  -5 12606.2 822.894   8
  -2  16  -6 1446.40 382.021   8
   2  18  -6 2073.14 299.033   8
  -2  18   5 3715.46 473.024   6
  -2 -18   5 3012.48 467.398   5
   2  18  -5 2929.84 389.514   8
   2  18  -4 2270.64 437.316   8
  -2  18   4 3004.04 456.977   6
  -2 -18   4 3207.97 478.221   5
  -2  18   3 4665.25 612.527   6
   2  18  -3 4107.50 531.810   8
  -2  18   2 9334.77 756.811   6
  -2  18   1 2050.36 659.764   6
  -2 -18   1 2297.13 567.061   5
  -2 -18   0 4436.33 658.263   5
   2  18   0 7038.06 628.338   6
   2  18   1 944.731 550.320   6
  -2 -18  -1 655.570 630.150   5
  -2 -18  -2 1488.42 647.938   5
   2  18   2 1428.45 518.799   6
   2  18   3 14095.0 838.841   6
   2  18   4 2786.16 404.301   6
  -2  18  -4 1326.14 396.269   8
  -2 -20   3 3514.68 396.006   5
  -2  20   3 3856.27 350.300   6
  -2  20   2 11063.3 526.346   6
  -2 -20   2 11239.6 638.505   5
   2 -20  -1 332.386 509.686   5
  -2 -20   1 617.908 412.744   5
  -2 -20   0 2952.05 433.689   5
   2  20   1 1946.86 382.962   6
  -2 -20  -1 134.471 473.144   5
   2  20   2 16792.7 657.857   6
   2  20   3 2924.40 273.500   6
   3  -1 -10 933.882 574.625   4
   3   1  -9 5874.51 822.255   3
   3  -1  -9 6389.84 935.687   3
   3  -1  -9 5753.29 747.174   4
   3   1  -9 5847.83 770.494   4
   3   1  -8 3385.08 839.248   4
   3  -1  -8 2999.93 892.435   4
   3  -1  -8 2879.51 797.093   3
   3   1  -8 2693.64 732.817   3
   3   1  -7 18072.9 1152.88   3
   3  -1  -7 19344.6 1254.23   3
  -3   1   6 5639.99 627.291   0
  -3  -1   6 5384.82 710.277   0
  -3   1   5 114896. 1996.89   0
  -3  -1   5 116011. 1991.22   0
  -3  -1   4 50508.0 1204.51   0
   3   1  -4 49276.6 971.969   1
  -3  -1   3 59857.9 1199.13   0
   3  -1  -3 62209.5 743.983   1
   3  -1  -2 297959. 1274.05   1
  -3  -1   2 294892. 2449.29   0
  -3  -1   1 72632.0 1196.56   0
  -3   1   1 70225.4 1102.86   0
   3   1  -1 70040.9 1263.97   2
  -3  -1   0 37630.7 855.155   0
  -3   1   0 39302.0 768.659   0
   3  -1   0 37040.3 888.326   2
   3   1   0 40053.0 1147.85   2
   3   1   1 28156.6 1300.45   2
   3  -1   1 28434.0 1041.94   2
   3  -1   2 13054.2 995.585   2
   3   1   2 12486.7 1098.62   2
   3  -1   3 22138.2 1352.64   2
   3   1   3 20738.8 1448.55   2
   3   1   4 8092.45 1032.81   2
   3  -1   4 7713.90 889.302   2
   3   1   5 76935.2 2758.09   2
  -3  -1  -5 77826.1 2097.56   4
  -3   1  -6 181322. 3329.20   4
  -3  -1  -6 178692. 3424.99   4
  -3  -1  -7 8084.98 979.501   4
  -3   1  -7 8604.13 938.629   4
  -3   1  -8 6330.44 763.969   4
  -3  -1  -8 5437.91 855.753   4
  -3  -1  -9 5854.13 637.577   4
  -3   1  -9 4817.21 576.681   4
   3  -3 -10 1402.42 583.285   4
   3  -3  -9 1712.13 750.787   3
   3  -3  -9 1815.35 754.124   4
   3  -3  -8 2369.86 823.422   4
   3   3  -8 1257.59 752.396   3
   3  -3  -8 786.533 849.126   3
   3   3  -7 1178.00 830.606   3
   3  -3  -7 1524.78 874.360   3
   3   3  -6 35012.5 1153.18   1
  -3   3   6 32713.7 1265.60   2
   3   3  -5 69808.1 1471.33   1
  -3  -3   5 69099.6 1529.81   0
  -3  -3   4 137373. 1952.45   0
   3   3  -4 133837. 1828.11   1
  -3  -3   3 60236.1 1248.66   0
   3   3  -3 72934.0 1277.07   1
   3   3  -2 113357. 1624.80   1
  -3  -3   2 119797. 1716.20   0
  -3  -3   1 34069.9 960.906   0
   3   3  -1 34649.3 1035.47   2
  -3   3   0 91175.5 1153.53   0
   3   3   0 96922.9 1949.48   2
  -3   3  -1 342034. 1787.58   0
   3  -3   1 344196. 2508.09   2
   3   3   2 68821.2 2372.80   2
   3  -3   2 67784.8 1549.91   2
   3  -3   3 34357.9 1357.67   2
   3   3   3 34344.5 1839.18   2
   3   3   4 14857.3 1345.71   2
  -3  -3  -5 12977.3 1049.95   4
  -3   3  -5 13179.2 937.466   4
  -3   3  -5 13289.3 941.553   7
  -3   3  -6 7908.25 760.029   7
  -3   3  -6 8743.08 880.362   4
  -3  -3  -6 8179.51 830.886   4
  -3  -3  -7 18767.7 1313.39   4
  -3   3  -7 25906.8 1265.63   4
  -3   3  -8 1953.56 751.634   4
  -3  -3  -8 1647.00 685.101   4
  -3  -3  -9 461.875 515.697   4
   3  -5 -10-106.354 506.496   4
   3  -5  -9-53.5270 689.296   3
   3  -5  -9-665.331 653.867   4
   3  -5  -8 2185.40 778.837   3
   3  -5  -8 1531.87 738.041   4
   3   5  -7 113784. 2516.00   3
   3  -5  -7 102515. 2649.50   3
   3   5  -6 6893.58 637.714   1
   3  -5  -6 7737.24 850.958   3
  -3   5   5 21575.6 960.444   2
   3   5  -5 27545.3 1021.28   1
   3   5  -4 16252.8 773.778   1
   3   5  -3 7765.03 565.450   1
   3   5  -2 1950.25 416.545   1
   3   5  -1 104354. 1856.77   2
   3   5   0 136016. 2381.98   2
   3   5   1 172257. 3260.02   2
  -3   5  -1 173196. 1264.57   0
   3   5   2 48433.3 2036.11   2
   3   5   3 3567.12 840.093   2
   3   5   4 8309.91 1353.42   2
  -3  -5  -5 15358.2 1075.13   4
  -3   5  -5 15528.4 1081.18   7
  -3  -5  -6 7556.57 869.422   4
  -3   5  -6 8153.18 892.393   7
  -3  -5  -7 8641.97 985.276   4
  -3  -5  -8 828.869 632.901   4
  -3  -5  -9 2073.39 476.507   4
   3  -7 -10 744.908 449.090   4
   3  -7  -9 904.999 632.659   3
   3  -7  -9 330.918 585.433   4
   3  -7  -8 5521.66 780.627   3
   3  -7  -8 4485.18 761.936   4
   3   7  -7 10027.0 913.246   8
   3  -7  -7 8710.90 890.475   3
   3  -7  -6 35076.1 1440.90   3
   3   7  -6 38274.0 1542.45   8
   3   7  -5 9042.99 698.371   1
  -3   7   5 8615.53 695.780   2
   3   7  -4 17844.2 902.988   1
  -3   7   4 15683.4 749.346   2
   3   7  -3 56051.1 1509.50   1
  -3   7   3 67479.9 1286.65   2
   3   7  -2 95492.5 1905.79   1
  -3   7   2 98445.6 1307.77   2
   3   7  -1 29975.1 1023.21   1
   3   7  -1 33268.8 1097.72   2
   3   7   0 141564. 2445.30   2
   3   7   1 74075.5 2178.11   2
   3   7   2 23254.1 1482.42   2
   3   7   3 23031.4 1724.95   2
  -3  -7  -4 11.8601 994.911   4
  -3   7  -4 1338.49 666.038   7
  -3   7  -5 34139.7 1497.60   7
  -3  -7  -5 39111.9 1641.46   4
  -3  -7  -6 18984.0 1263.24   4
  -3   7  -6 16448.9 1099.20   7
  -3   7  -7 17572.6 1007.70   8
  -3  -7  -7 17621.2 1242.10   4
  -3  -7  -8 5685.17 686.247   4
  -3  -7  -9 2184.38 354.892   4
   3  -9 -10 1280.62 337.691   4
   3  -9  -9 3500.88 521.173   4
   3  -9  -8 14839.6 865.532   3
   3   9  -8 12941.4 922.031   8
   3  -9  -8 13534.6 992.524   4
   3  -9  -7 25398.3 1224.58   3
  -3   9   7 22200.8 1171.41   6
   3  -9  -7 21089.4 1211.08   4
   3   9  -7 22337.3 1237.15   8
  -3   9   6 37134.5 1525.08   6
   3   9  -6 41694.2 1730.50   8
   3   9  -5 3261.15 810.212   8
   3   9  -4 22358.3 1088.21   1
   3   9  -3 34514.3 1264.39   1
   3   9  -2 91916.2 1980.45   1
   3   9  -1 908.011 429.519   1
   3   9  -1 559.307 376.932   2
   3   9   0 36301.3 1234.79   1
   3   9   0 40563.2 1312.17   2
   3   9   1 12964.8 971.643   2
   3   9   2 28613.3 1607.62   2
   3   9   3 11745.8 852.030   6
  -3   9  -3 12746.5 922.462   7
  -3   9  -4 2415.80 611.990   7
   3   9   4 2696.01 875.400   6
  -3  -9  -5 10449.9 870.052   4
  -3   9  -5 9033.22 800.398   7
  -3  -9  -6 27514.0 1354.95   4
  -3   9  -6 22352.4 1215.64   7
  -3  -9  -7 2640.06 635.450   4
  -3   9  -7 1477.49 584.700   8
  -3   9  -8 4464.94 496.560   8
  -3  -9  -8 5142.37 533.874   4
   3 -11  -9 119.930 417.745   4
   3  11  -8 2462.45 528.674   8
   3 -11  -8 2349.89 544.986   4
  -3  11   7 13708.5 911.881   6
   3  11  -7 10987.4 924.742   8
   3 -11  -7 11610.2 838.530   4
   3  11  -6 11565.7 961.365   8
   3 -11  -6 14331.6 1053.61   4
  -3  11   5-644.463 710.901   6
   3  11  -5 538.794 685.833   8
   3  11  -4 44586.3 1703.52   8
   3  11  -3 3075.09 830.818   8
   3  11  -2 27451.0 1151.91   1
   3  11  -1 31283.6 1252.35   1
   3  11   0 50814.6 1564.38   1
   3  11   1 53988.9 1840.84   6
   3  11   2 265201. 4113.94   6
  -3 -11  -2 281206. 3812.66   5
   3  11   3 36225.8 1597.78   6
  -3  11  -3 37374.3 1472.55   7
   3  11   4 11210.8 863.663   6
  -3  11  -4 8732.95 806.918   7
  -3  11  -5 6567.34 746.949   7
   3  11   5 6519.01 747.870   6
  -3  11  -6 5297.71 735.357   8
  -3  11  -7 676.243 469.335   8
  -3 -11  -7 601.069 603.695   4
   3  13  -8 5807.77 461.589   8
  -3  13   7 8799.78 685.633   6
   3  13  -7 9241.55 768.456   8
  -3  13   6 3943.39 595.962   6
   3  13  -6 4674.55 712.523   8
  -3  13   5 1052.82 643.640   6
   3  13  -5-227.732 665.882   8
  -3  13   4 15843.2 1174.42   6
   3  13  -4 17366.5 1204.41   8
  -3  13   3 26188.4 1337.62   6
   3  13  -3 27304.3 1325.59   8
  -3  13   2 32199.2 1459.99   6
   3  13  -2 33100.1 1399.00   8
  -3  13   1 28250.8 1345.62   6
   3  13  -1 32542.9 1423.38   6
   3  13  -1 28851.5 1242.51   8
   3  13   0 48683.5 1777.43   6
   3  13   1 107761. 2674.99   6
  -3 -13  -1 102881. 2438.55   5
   3  13   2 29916.7 1477.58   6
  -3 -13  -2 25586.1 1250.90   5
   3  13   3 17304.8 1166.96   6
   3  13   4 15109.7 1010.49   6
  -3  13  -4 13152.9 997.732   8
  -3  13  -5 4049.78 660.098   8
   3  13   5 3799.26 614.231   6
  -3  13  -6 5519.42 647.023   8
  -3  13  -7 5968.35 466.557   8
  -3  15   7 2938.32 431.047   6
   3  15  -7 2595.47 417.686   8
   3  15  -6 5358.35 624.162   8
  -3  15   6 4241.63 565.407   6
  -3  15   5 7823.10 802.560   6
   3  15  -5 8176.58 798.251   8
  -3 -15   5 7287.19 628.536   5
   3  15  -4 3698.38 682.690   8
  -3  15   4 4743.87 746.203   6
  -3  15   3 7317.57 774.422   6
   3  15  -3 6999.55 799.914   8
  -3  15   2 5385.57 750.209   6
   3  15  -2 3548.91 704.148   8
  -3  15   1 5550.67 792.205   6
   3  15  -1 6697.05 700.229   6
   3  15   0 28111.0 1377.69   6
  -3 -15   0 27599.8 1390.59   5
  -3 -15  -1 12688.2 980.886   5
   3  15   1 14118.1 1096.84   6
   3  15   2 11307.6 953.738   6
  -3 -15  -2 10981.7 875.254   5
  -3  15  -2 10150.5 838.066   8
   3  15   3 1978.77 639.709   6
  -3  15  -3 1011.68 650.248   8
   3  15   4 3506.53 568.527   6
  -3  15  -4 4404.16 585.880   8
   3  15   5 2858.08 493.677   6
  -3  15  -5 3721.48 572.606   8
  -3  15  -6 4232.16 456.250   8
  -3  17   6 3625.05 425.510   6
   3  17  -6 3469.38 418.998   8
  -3  17   5 3351.51 540.023   6
  -3 -17   5 2593.77 497.575   5
   3  17  -5 2370.71 480.986   8
  -3  17   4 2932.94 553.224   6
  -3 -17   4 2930.58 506.769   5
  -3  17   3 22869.2 1173.03   6
  -3 -17   3 22021.1 1049.82   5
   3  17  -2 14304.4 804.080   8
  -3 -17   2 12259.2 939.969   5
  -3  17   2 13644.1 931.040   6
   3  17  -1 11868.8 772.007   6
  -3  17   1 13407.1 868.877   6
  -3 -17   1 11487.1 913.562   5
  -3 -17   0 15551.2 1096.51   5
   3  17   0 15873.8 968.914   6
   3  17   1 4403.03 626.943   6
  -3 -17  -1 4203.24 648.331   5
   3  17   2 10437.3 840.380   6
  -3 -17  -2 7271.09 662.305   5
   3  17   3 2994.19 530.695   6
  -3  17  -3 2996.47 525.210   8
  -3  17  -4 245.255 440.911   8
   3  17   4 250.486 395.586   6
  -3  17  -5 3119.70 337.335   8
  -3  19   4 2971.90 367.660   6
  -3 -19   4 2575.66 385.489   5
  -3  19   3 1263.23 426.727   6
  -3 -19   3 88.6039 403.126   5
  -3  19   2 6164.26 496.084   6
  -3 -19   2 7129.20 569.933   5
  -3 -19   1 10243.4 686.207   5
   3  19   0 5791.06 519.069   6
  -3 -19   0 5614.40 569.941   5
  -3 -19  -1 6368.15 508.741   5
   3  19   1 8704.42 602.965   6
   3  19   2 15094.8 720.431   6
   3  19   3 4544.68 371.433   6
   4   0 -10 2397.30 588.199   4
   4   0  -9-95.6048 697.694   3
   4   0  -9 149.426 727.111   4
   4   0  -8 9865.57 903.050   3
   4   0  -8 10528.7 952.185   4
   4   0  -7 517.232 829.993   3
  -4   0   6 46748.7 1452.80   0
  -4   0   5 548.516 480.044   0
  -4   0   4 331244. 3283.84   0
   4   0  -3-134.380 174.864   1
  -4   0   3 658.028 287.811   0
  -4   0   2 40675.0 1078.44   0
   4   0  -2 41281.1 747.163   1
  -4   0   1 304.824 317.083   0
  -4   0   0 234770. 2293.92   0
   4   0   0 234406. 2697.63   2
   4   0   1 89.7069 492.963   2
   4   0   2 91208.8 2447.95   2
   4   0   3 625.794 889.579   2
   4   0   4 27580.7 1634.46   2
  -4   0  -5-328.131 938.920   7
  -4   0  -5 803.489 772.719   4
  -4   0  -6 103823. 2651.87   4
  -4   0  -7-552.755 710.646   4
  -4   0  -8 11397.9 947.502   4
   4  -2 -10 634.082 575.894   4
   4  -2  -9 2068.55 679.114   4
   4   2  -9 1617.85 642.874   3
   4  -2  -9 864.025 748.911   3
   4   2  -8-844.828 780.130   3
   4  -2  -8-1249.24 805.141   3
   4   2  -7 26044.0 1339.12   3
   4  -2  -7 20891.8 1289.31   3
  -4  -2   6 8187.87 775.247   0
   4  -2  -6 7746.25 811.089   3
  -4   2   6 5893.16 680.375   0
  -4  -2   5 20674.5 954.421   0
  -4   2   5 20970.8 950.294   0
  -4  -2   4 424422. 3779.42   0
  -4   2   4 416385. 3778.54   0
  -4  -2   3 115749. 1911.38   0
  -4   2   3 117070. 1911.03   0
   4   2  -3 115582. 1535.53   1
  -4   2   2 35229.7 999.345   0
  -4  -2   2 35700.3 1064.53   0
   4   2  -2 33949.7 905.497   1
  -4   2   1 82919.4 1389.78   0
  -4  -2   1 84539.3 1576.46   0
   4   2   0 165352. 2593.45   2
   4  -2   0 159336. 1928.28   2
   4  -2   1 129865. 1967.18   2
   4   2   1 128356. 2760.27   2
   4   2   2 178000. 3730.80   2
   4  -2   2 172123. 2686.55   2
   4  -2   3 4802.08 772.768   2
   4   2   3 4548.50 1046.60   2
   4   2   4 10506.9 1507.64   2
  -4  -2  -5 17482.3 1144.88   4
  -4   2  -5 17091.2 1132.32   4
  -4   2  -5 18213.7 1060.34   7
  -4   2  -6 9737.01 924.270   4
  -4   2  -6 9416.07 867.574   7
  -4  -2  -6 10783.9 936.602   4
  -4  -2  -7 13032.5 1119.52   4
  -4   2  -7 13898.8 1037.83   4
  -4  -2  -8 3720.30 634.532   4
  -4   2  -8 2584.81 623.990   4
   4  -4 -10 3237.83 538.473   4
   4  -4  -9 915.289 737.588   3
   4  -4  -9 650.320 691.717   4
   4  -4  -8 8077.70 984.934   3
   4   4  -8 7822.81 755.741   3
   4   4  -7 3278.86 852.377   3
   4  -4  -7 3782.60 788.431   3
   4  -4  -6 16732.2 1063.23   3
  -4  -4   5 11987.8 766.254   0
   4   4  -5 9880.67 624.291   1
   4   4  -4 41361.9 1162.11   1
  -4  -4   4 37742.3 1234.22   0
   4   4  -3 20329.3 820.020   1
  -4  -4   3 19179.1 888.451   0
   4   4  -2 63594.1 1408.30   1
  -4   4   1 43794.3 1080.99   0
   4   4  -1 41726.9 1341.18   2
  -4   4   0 7509.88 439.738   0
   4   4   0 8444.37 834.622   2
   4   4   1 509676. 5664.85   2
   4  -4   1 535711. 3139.65   2
   4   4   2 61354.1 2405.05   2
   4   4   3 15772.1 1578.88   2
  -4  -4  -4 10832.4 890.675   4
  -4   4  -4 10621.1 879.256   7
  -4  -4  -5 11819.3 1047.29   4
  -4   4  -5 14328.0 967.028   4
  -4   4  -5 12466.7 950.511   7
  -4   4  -6 2406.60 796.907   4
  -4   4  -6 1382.47 684.408   7
  -4  -4  -6 2026.49 737.374   4
  -4   4  -7 2458.32 769.819   4
  -4  -4  -7 2236.46 760.704   4
  -4  -4  -8 2990.86 671.319   4
   4  -6 -10 2840.13 480.323   4
   4  -6  -9 5952.03 749.056   3
   4  -6  -9 5422.45 783.361   4
   4  -6  -8 6538.60 807.945   4
   4  -6  -8 6220.77 841.850   3
   4  -6  -7 7283.55 909.201   3
   4  -6  -6 8091.66 839.156   3
   4   6  -6 8229.96 942.116   8
   4   6  -5 18440.2 914.183   1
   4   6  -4 88283.8 1914.91   1
   4   6  -3 73094.3 1668.14   1
   4   6  -2 8458.92 633.881   1
   4   6  -1 3908.18 587.833   2
  -4   6   0 13582.8 590.579   0
   4   6   0 15250.4 950.061   2
   4   6   1 15365.0 1052.59   2
   4   6   2 22091.6 1532.52   2
   4   6   3 60589.6 2576.02   2
  -4   6  -4 7538.06 773.165   7
  -4  -6  -4 9149.29 947.058   4
  -4   6  -5 3521.41 632.641   7
  -4  -6  -5 2523.48 822.523   4
  -4   6  -6 3073.09 660.177   7
  -4  -6  -6 3780.83 909.248   4
  -4  -6  -7 1132.68 652.086   4
  -4  -6  -8 6343.17 631.629   4
   4  -8 -10 1255.71 386.118   4
   4  -8  -9 23234.2 964.593   3
   4  -8  -9 23466.0 1091.68   4
   4  -8  -8 5739.09 704.686   3
   4   8  -8 5289.95 750.703   8
   4  -8  -8 5233.00 715.652   4
  -4   8   7 3982.68 826.469   6
   4  -8  -7 1874.08 748.309   3
   4   8  -7 2851.35 727.238   8
   4  -8  -6 8331.62 862.569   3
   4   8  -6 8313.36 890.547   8
   4  -8  -5 4183.92 935.093   3
   4   8  -5 5139.75 840.373   8
   4   8  -4 8412.54 700.447   1
   4   8  -3 13700.5 774.732   1
   4   8  -2 7749.98 646.476   1
   4   8  -1 5150.95 510.901   1
   4   8  -1 6865.48 611.091   2
   4   8   0 69950.8 1885.18   2
   4   8   1 10272.3 879.523   2
   4   8   2 8171.05 912.443   2
   4   8   3 91788.1 2203.31   6
  -4   8  -3 98665.4 2391.96   7
  -4  -8  -4 2970.91 809.044   4
  -4   8  -4 2856.00 627.252   7
  -4  -8  -5 39709.7 1584.97   4
  -4   8  -5 34733.6 1510.32   7
  -4   8  -6 6966.58 719.291   7
  -4  -8  -6 8032.32 927.888   4
  -4  -8  -7 2737.54 593.677   4
  -4   8  -7 4105.46 531.047   8
  -4  -8  -8 1383.01 432.803   4
   4 -10  -9 2330.23 423.166   4
   4 -10  -8 4473.23 618.257   4
   4  10  -8 3843.91 578.578   8
  -4  10   7 9874.14 832.785   6
   4  10  -7 9343.75 858.520   8
   4 -10  -7 8862.79 835.305   4
   4  10  -6 1953.04 747.724   8
   4  10  -5 8353.62 835.743   8
  -4 -10   4 17473.1 977.761   5
   4  10  -4 14896.6 1063.60   8
   4  10  -3 29666.5 1312.96   8
   4  10  -2 6188.93 650.954   1
   4  10  -1 12734.2 835.649   1
   4  10   0 39243.5 1409.86   1
   4  10   0 45231.0 1543.77   2
   4  10   1 164315. 3126.12   6
  -4 -10  -1 156664. 2859.20   5
   4  10   1 157104. 3049.62   2
   4  10   2 19530.4 1145.52   6
  -4 -10  -2 20032.7 1089.83   5
  -4  10  -2 21564.1 1161.55   7
   4  10   3 12349.9 970.433   6
  -4  10  -3 13483.1 978.216   7
   4  10   4 6512.02 772.975   6
  -4  10  -4 6858.52 690.090   7
  -4 -10  -5 5607.75 796.979   4
  -4  10  -5 6213.67 711.366   7
  -4  10  -6 11120.8 823.369   8
  -4 -10  -6 12507.5 841.693   4
  -4  10  -7 2918.80 459.481   8
  -4 -10  -7 3692.94 567.530   4
   4  12  -8 13072.8 693.765   8
   4 -12  -8 15746.0 752.444   4
  -4  12   7 4836.93 608.585   6
   4 -12  -7 6932.81 635.348   4
   4  12  -7 5878.08 679.453   8
  -4  12   6 3690.87 658.159   6
   4  12  -6 3445.12 654.038   8
  -4  12   5 30698.2 1433.44   6
   4  12  -5 32914.1 1513.80   8
  -4 -12   4 1643.72 734.531   5
   4  12  -4 1397.48 732.457   8
  -4 -12   3 889.747 754.116   5
   4  12  -3-1077.90 630.513   8
   4  12  -2 751.582 835.942   6
  -4 -12   2 875.179 760.000   5
   4  12  -2-100.917 757.301   8
   4  12  -1 59804.7 1759.94   8
  -4 -12   1 60244.5 1924.08   5
   4  12  -1 59815.6 1895.61   6
   4  12   0 55074.5 1887.82   6
  -4 -12   0 54455.9 1855.04   5
   4  12   1 125540. 2902.13   6
  -4 -12  -1 136882. 2825.92   5
   4  12   2 7110.85 805.503   6
  -4 -12  -2 7795.25 847.162   5
   4  12   3 28107.1 1370.47   6
  -4  12  -3 28550.6 1303.05   7
  -4  12  -4 11703.9 919.261   7
   4  12   4 10143.2 844.670   6
  -4  12  -5 19215.8 1118.95   8
   4  12   5 17573.7 825.887   6
  -4  12  -6 286.605 461.493   8
  -4  12  -7 3333.56 356.725   8
   4  14  -8 3750.14 322.741   8
  -4  14   7 8586.98 608.699   6
   4  14  -7 7682.76 608.024   8
  -4  14   6 1012.28 523.520   6
   4  14  -6 657.626 511.835   8
  -4  14   5 647.175 597.260   6
  -4 -14   5 1512.44 661.838   5
   4  14  -5 142.177 555.943   8
  -4  14   4 355.722 579.080   6
  -4 -14   4-603.927 645.157   5
   4  14  -4 309.214 659.972   8
  -4  14   3 15693.1 1073.19   6
  -4 -14   3 16728.9 1015.19   5
   4  14  -3 14286.8 1009.99   8
   4  14  -2 2712.04 708.736   6
  -4  14   2 2809.19 677.293   6
  -4 -14   2 2056.60 679.716   5
   4  14  -2 2481.18 705.540   8
   4  14  -1 966.984 703.686   6
  -4  14   1 34.8089 780.650   6
  -4 -14   1 13.2199 671.321   5
   4  14  -1 391.101 758.325   8
  -4 -14   0 35055.1 1540.35   5
   4  14   0 32510.5 1489.83   6
   4  14   1 21265.2 1293.00   6
  -4 -14  -1 17123.7 1127.99   5
   4  14   2 1010.29 666.560   6
  -4 -14  -2 1127.25 788.737   5
  -4  14  -2 2271.30 689.734   8
  -4  14  -3 12710.0 943.266   8
   4  14   3 12705.1 976.565   6
   4  14   4 1731.48 542.553   6
  -4  14  -4 1065.76 577.903   8
  -4  14  -5 4211.64 563.870   8
   4  14   5 4244.05 490.269   6
  -4  14  -6 1592.79 354.256   8
   4  16  -7 1243.05 317.863   8
  -4  16   6 1046.78 393.746   6
   4  16  -6 1956.00 426.581   8
  -4  16   5 2721.54 525.398   6
  -4 -16   5 1979.02 529.222   5
   4  16  -5 1555.83 458.403   8
  -4  16   4-356.971 535.261   6
  -4 -16   4 472.909 524.699   5
   4  16  -4 326.158 546.375   8
  -4  16   3 32628.3 1351.23   6
  -4 -16   3 30874.8 1261.62   5
   4  16  -2 2439.83 641.322   6
  -4  16   2 2561.39 629.011   6
  -4 -16   2 2524.23 616.612   5
   4  16  -2 1960.99 658.287   8
   4  16  -1 93.0102 601.030   6
  -4  16   1 1424.54 718.210   6
  -4 -16   1 198.426 611.934   5
   4  16   0 636.078 559.247   6
  -4 -16   0 1474.36 663.280   5
  -4 -16  -1 6708.02 709.714   5
   4  16   1 6349.45 757.961   6
   4  16   2 5700.02 694.320   6
  -4 -16  -2 5892.95 656.559   5
   4  16   3 21377.0 1042.57   6
  -4  16  -3 19896.0 870.423   8
  -4  16  -4 5685.11 509.091   8
   4  16   4 6179.11 505.850   6
  -4  16  -5 7214.93 417.099   8
  -4  18   5 3879.37 388.767   6
   4  18  -5 2222.32 345.534   8
  -4  18   4 13386.6 705.209   6
   4  18  -4 11615.9 597.061   8
  -4  18   3 117.781 429.454   6
  -4 -18   3 163.191 431.147   5
   4  18  -3 105.566 476.553   8
  -4  18   2 10626.1 655.880   6
  -4 -18   2 11992.6 809.319   5
   4  18  -1-160.054 488.983   6
  -4 -18   1 1805.65 515.145   5
   4  18   0 2856.40 478.301   6
  -4 -18   0 1891.01 499.080   5
  -4 -18  -1 11442.3 708.084   5
   4  18   1 13548.4 783.058   6
   4  18   2 8135.21 580.078   6
   4  18   3 86.3709 321.148   6
  -4 -20   2 5020.20 362.687   5
  -4 -20   1 1085.38 333.843   5
   5  -1 -10 449.869 505.356   3
   5  -1 -10 1073.73 526.132   4
   5   1  -9 3453.76 633.181   3
   5  -1  -9 2307.21 661.866   3
   5   1  -9 2150.18 711.090   4
   5  -1  -9 2968.28 683.018   4
   5   1  -8 3093.73 709.913   3
   5  -1  -8 2443.79 701.548   3
   5   1  -7 1447.50 770.094   3
   5  -1  -7 1822.57 751.506   3
   5   1  -6 3300.48 802.575   3
   5  -1  -6 2837.38 772.268   3
  -5  -1   5 11691.3 797.206   0
  -5   1   5 10732.5 766.404   0
  -5  -1   4 119426. 2218.70   0
  -5   1   4 117853. 2149.79   0
  -5  -1   3 58430.5 1509.24   0
  -5   1   3 59292.2 1505.50   0
  -5  -1   2 32245.4 1113.52   0
   5   1  -2 33974.7 876.581   1
  -5   1   2 33913.9 1102.58   0
  -5   1   1 124488. 1969.96   0
  -5  -1   1 121854. 2066.76   0
  -5   1   0 7457.93 524.359   0
   5   1   0 6931.05 691.057   2
   5  -1   1 3691.62 491.788   2
   5   1   1 3068.90 578.425   2
   5   1   2 14200.4 1079.43   2
   5  -1   2 15334.1 943.087   2
   5   1   3 91352.9 2700.78   2
  -5  -1  -4 232218. 3807.15   4
  -5   1  -4 232014. 3724.75   4
  -5   1  -4 227939. 3785.39   7
  -5  -1  -5 41559.0 1778.36   4
  -5   1  -5 43090.8 1721.54   4
  -5   1  -5 42175.9 1764.57   7
  -5   1  -6 5769.61 803.426   4
  -5  -1  -6 6654.49 892.616   4
  -5   1  -6 5793.60 725.108   7
  -5  -1  -7 2503.25 660.846   4
  -5   1  -7 2560.07 640.797   4
  -5  -1  -8 1219.47 494.597   4
  -5   1  -8 495.573 543.910   4
   5  -3 -10 1189.96 513.074   3
   5  -3 -10 291.582 536.607   4
   5   3  -9 5410.67 694.862   3
   5  -3  -9 3625.07 680.007   3
   5  -3  -9 3945.19 705.894   4
   5   3  -8 6236.23 773.808   3
   5  -3  -8 4554.62 744.419   3
   5   3  -7 20305.3 1147.88   3
   5  -3  -7 15967.8 1184.45   3
   5   3  -6 17285.7 964.329   3
   5  -3  -6 13712.5 1083.98   3
  -5   3   5 27777.5 1136.21   0
  -5  -3   5 32187.9 1320.23   0
  -5   3   4 77747.3 1772.17   0
  -5  -3   4 82977.4 1915.45   0
  -5  -3   3 28991.6 1156.20   0
   5   3  -3 31251.1 948.338   1
  -5   3   3 28755.7 1056.21   0
  -5   3   2 95801.3 1796.16   0
  -5  -3   2 95424.5 1983.22   0
   5   3  -1 45656.9 1456.30   2
  -5   3   1 55343.2 1303.52   0
  -5   3   0 17630.0 712.539   0
   5   3   0 15861.2 1006.32   2
   5  -3   1 20565.0 809.506   2
   5   3   1 21787.0 1273.63   2
   5   3   2 17463.5 1274.85   2
  -5  -3  -3 14239.7 972.262   4
  -5   3  -3 14120.6 945.404   7
  -5   3  -4 49169.7 1770.85   4
  -5  -3  -4 46444.5 1763.99   4
  -5   3  -4 44021.5 1725.76   7
  -5   3  -5 5215.68 889.964   4
  -5  -3  -5 5000.10 750.473   4
  -5   3  -5 4796.54 722.323   7
  -5   3  -6 1702.89 747.298   4
  -5  -3  -6 2343.95 695.356   4
  -5   3  -6 1342.62 665.310   7
  -5   3  -7 889.325 683.866   4
  -5  -3  -7 1027.82 603.288   4
  -5  -3  -8 2314.82 481.500   4
   5  -5 -10 900.173 470.788   3
   5  -5 -10 671.415 459.718   4
   5  -5  -9 9050.52 890.612   3
   5  -5  -9 10301.5 901.216   4
   5   5  -8 4070.18 766.009   3
   5  -5  -8 4582.99 760.598   3
   5  -5  -7 10244.2 1025.01   3
   5  -5  -6 791.950 802.780   3
   5   5  -6-427.324 869.293   8
   5  -5  -5 8651.55 877.570   3
  -5   5   4 24902.3 1074.44   0
   5   5  -4 26639.5 1014.91   1
   5   5  -3 2467.49 504.665   1
  -5   5   3 4234.56 563.983   0
   5   5  -2 36059.1 1199.19   1
  -5   5   2 45847.5 1333.39   0
  -5   5   1 75323.7 1531.90   0
   5   5  -1 81306.1 2028.99   2
   5   5   0 54089.9 1765.08   2
   5   5   1 36880.8 1631.71   2
   5   5   2 11114.6 1059.43   2
  -5   5  -3 3780.42 1070.93   4
  -5  -5  -3 3598.89 899.649   4
  -5   5  -3 1543.49 573.545   7
  -5   5  -4 7942.07 926.158   4
  -5  -5  -4 5631.68 911.708   4
  -5   5  -4 5552.46 617.614   7
  -5   5  -5 176.683 842.152   4
  -5  -5  -5 3.60436 773.195   4
  -5   5  -5 650.381 605.960   7
  -5   5  -6 3197.77 801.855   4
  -5   5  -6 1928.13 542.435   7
  -5  -5  -6 2891.38 768.530   4
  -5   5  -7 9264.09 669.762   8
  -5  -5  -7 8648.49 820.989   4
  -5  -5  -8 3323.50 442.910   4
   5  -7 -10 949.469 410.599   4
   5  -7  -9 9671.74 799.269   3
   5  -7  -9 9260.20 809.673   4
   5  -7  -8 1519.89 681.877   3
   5  -7  -7 854.479 754.250   3
   5   7  -7 1329.84 780.813   8
   5  -7  -6 12627.9 969.644   3
   5   7  -6 14715.1 994.099   8
   5  -7  -5 6206.44 831.965   3
   5   7  -5 7112.15 764.667   8
   5  -7  -4 38255.1 1406.50   3
   5   7  -4 36707.7 1390.88   8
   5   7  -3 11300.0 706.102   1
   5   7  -2 39886.2 1342.03   1
   5   7  -1 10225.0 769.216   2
   5   7  -1 9965.03 690.070   1
   5   7   0 34788.9 1466.08   2
   5   7   1 21999.3 1347.30   2
  -5  -7  -2 22067.6 1149.58   5
  -5   7  -2 19607.0 1075.13   7
   5   7   2 21714.3 1061.15   6
  -5  -7  -3 11188.9 865.016   4
  -5   7  -3 10851.3 876.151   7
   5   7   3 9971.58 767.019   6
  -5   7  -4 6458.89 800.596   7
  -5  -7  -4 6807.40 758.312   4
  -5  -7  -5 41597.5 1707.82   4
  -5   7  -5 35616.7 1518.98   7
  -5  -7  -6 7728.68 825.193   4
  -5   7  -6 7405.93 708.606   7
  -5   7  -7 1562.29 508.537   8
  -5  -7  -7 270.477 495.946   4
   5  -9  -9 4982.54 477.667   3
   5  -9  -9 4371.93 502.251   4
   5  -9  -8 9908.66 686.741   3
   5   9  -8 9516.02 690.679   8
   5  -9  -8 8381.95 832.844   4
  -5   9   7 2105.86 685.587   6
   5  -9  -7 1418.17 694.426   3
   5   9  -7 2302.64 655.184   8
   5  -9  -6-243.830 716.692   3
   5   9  -6-1140.10 709.771   8
   5  -9  -5 12612.2 912.798   3
   5   9  -5 10227.0 918.426   8
   5  -9  -4 20784.7 1099.20   3
   5   9  -4 20647.9 1173.97   8
   5   9  -3 2522.97 880.330   6
  -5  -9   3 2610.78 800.794   5
   5   9  -3 2718.53 582.400   8
   5  -9  -3 1442.94 915.463   3
  -5  -9   2 35929.6 1364.05   5
   5   9  -2 38275.4 1418.75   8
   5   9  -1 5931.35 754.344   6
  -5  -9   1 6301.97 707.258   5
   5   9  -1 7206.90 794.806   8
  -5  -9   0 89464.0 2213.54   5
   5   9   0 94172.2 2331.73   6
   5   9   1 5700.92 698.753   6
  -5  -9  -1 5395.69 784.543   5
  -5   9  -1 5323.27 803.284   7
  -5  -9  -2 9770.06 856.328   5
  -5   9  -2 8261.54 837.278   7
   5   9   2 9674.65 864.800   6
  -5   9  -3 32471.7 1468.43   7
   5   9   3 28493.2 1318.88   6
  -5   9  -4 29328.6 1380.47   7
  -5  -9  -4 32079.8 1332.27   4
   5   9   4 31142.6 1262.33   6
  -5  -9  -5 520.837 735.638   4
  -5   9  -5 106.818 502.019   7
  -5  -9  -6 3382.30 627.806   4
  -5   9  -7 216.479 419.922   8
  -5  -9  -7 265.487 483.989   4
   5  11  -8 741.804 499.330   8
  -5  11   8 918.557 634.630   6
   5 -11  -8 1436.71 498.178   4
   5 -11  -7-319.152 623.265   4
  -5  11   7 1498.39 577.951   6
   5  11  -7 305.001 543.145   8
  -5  11   6 5871.98 755.502   6
   5  11  -6 4410.32 750.712   8
   5  11  -5 2727.19 672.148   8
  -5 -11   4 34765.8 1358.11   5
   5  11  -4 32481.5 1467.10   8
   5  11  -3 6458.17 824.746   6
  -5 -11   3 4603.14 791.831   5
   5  11  -3 4398.28 682.951   8
   5  11  -2 64921.4 1925.93   8
  -5 -11   2 63717.6 1950.72   5
   5  11  -2 68530.5 1971.59   6
  -5 -11   1 15564.3 1117.47   5
   5  11  -1 16884.2 1013.87   8
  -5 -11   0 46595.3 1747.46   5
   5  11   0 42745.2 1700.39   6
  -5 -11  -1 40168.8 1648.38   5
   5  11   1 38188.1 1647.51   6
  -5 -11  -2 12319.9 1008.19   5
  -5  11  -2 11743.4 894.693   7
   5  11   2 9483.83 865.987   6
  -5  11  -3 9239.47 772.675   7
   5  11   3 9533.57 785.090   6
   5  11   4 4722.27 624.255   6
  -5  11  -4 4714.61 661.191   7
  -5  11  -5 321.133 460.583   7
  -5  11  -6 1921.40 416.659   8
   5  13  -8 2671.87 359.484   8
  -5  13   7 371.476 471.477   6
   5  13  -7 902.510 437.959   8
  -5  13   6 1871.13 537.851   6
   5  13  -6 1980.00 535.993   8
  -5  13   5 5551.67 736.384   6
   5  13  -5 4980.26 764.936   8
  -5 -13   4 12657.1 845.126   5
   5  13  -4 11995.1 981.851   8
  -5 -13   3 29472.8 1324.59   5
   5  13  -3 30047.9 1391.71   8
   5  13  -3 32185.0 1258.87   6
  -5 -13   2 19029.9 1176.53   5
   5  13  -2 18823.1 1159.85   8
   5  13  -2 18409.4 1093.50   6
  -5 -13   1 37073.4 1599.41   5
   5  13  -1 39857.6 1504.56   8
   5  13  -1 35818.9 1519.07   6
  -5 -13   0 69775.1 2146.97   5
   5  13   0 78313.3 2262.65   6
   5  13   1 1815.80 616.534   6
  -5 -13  -1 1793.17 752.323   5
  -5 -13  -2 20275.8 1122.16   5
   5  13   2 16825.7 1107.88   6
   5  13   3 1351.73 581.931   6
  -5  13  -3 1152.91 587.025   7
  -5  13  -4 11975.9 844.980   8
   5  13   4 13496.3 806.634   6
  -5  13  -5 1133.92 433.825   8
  -5  13  -6 1854.29 314.124   8
  -5  15   7 22.6013 349.288   6
   5  15  -7 269.833 337.502   8
  -5  15   6 1895.99 459.070   6
   5  15  -6 1406.37 433.428   8
   5  15  -5-173.068 517.952   8
  -5  15   5-120.196 518.690   6
  -5 -15   5 38.6734 575.296   5
  -5  15   4 1631.72 537.785   6
  -5 -15   4 1449.61 578.784   5
   5  15  -4 2467.54 526.681   8
  -5  15   3 2074.58 562.076   6
  -5 -15   3 1625.52 610.693   5
   5  15  -3 1412.52 602.665   8
  -5  15   2 8710.87 813.461   6
  -5 -15   2 10533.1 890.209   5
   5  15  -2 9829.33 801.923   8
   5  15  -2 9845.46 757.261   6
  -5 -15   1 38032.3 1559.85   5
   5  15  -1 40175.2 1509.62   6
   5  15   0 1133.45 560.701   6
  -5 -15   0 511.432 659.324   5
   5  15   1 664.025 566.158   6
  -5 -15  -1 872.508 624.732   5
  -5  15  -2-6.12443 599.509   8
   5  15   2-53.4535 513.266   6
  -5 -15  -2-306.536 642.697   5
  -5  15  -3 7299.60 595.285   8
   5  15   3 7818.18 657.420   6
  -5  15  -4 6191.22 505.587   8
   5  15   4 5390.43 440.155   6
  -5  17   5 12973.6 660.130   6
   5  17  -5 11328.8 632.922   8
  -5  17   4 5803.19 527.925   6
  -5 -17   4 5727.07 468.199   5
   5  17  -4 4385.14 481.923   8
  -5  17   3 1544.96 460.122   6
  -5 -17   3 939.930 451.996   5
   5  17  -2 2367.88 552.815   6
  -5  17   2 2980.41 521.674   6
  -5 -17   2 4158.25 572.131   5
   5  17  -1 1575.35 483.383   6
  -5 -17   1 2064.89 513.169   5
  -5 -17   0 15949.1 875.342   5
   5  17   0 17227.7 881.705   6
  -5 -17  -1 3657.36 502.763   5
   5  17   1 6039.46 563.829   6
   5  17   2 642.724 400.615   6
   5  17   3-222.911 323.448   6
  -5 -19   3 1925.64 310.859   5
  -5 -19   2 2190.74 348.644   5
  -5 -19   1 1805.65 368.556   5
  -5 -19   0 2030.30 356.136   5
   6   0 -10 2067.67 448.735   3
   6   0  -9-1019.88 582.881   3
   6   0  -9-149.832 635.480   4
   6   0  -8 3530.06 638.185   3
   6   0  -7-561.397 705.505   3
   6   0  -6 20681.1 1120.31   3
   6   0  -5 509.008 653.722   3
  -6   0   4 15489.4 916.575   0
  -6   0   3 142.946 556.946   0
  -6   0   2 73391.2 1826.35   0
  -6   0   1-272.836 529.248   0
   6   0   0 9525.81 725.524   2
   6   0   1 479.514 592.170   2
  -6   0  -2 66743.9 2027.85   4
  -6   0  -2 60583.1 1871.61   7
  -6   0  -3 638.214 701.024   4
  -6   0  -3-674.699 755.069   7
  -6   0  -4 130605. 3005.19   4
  -6   0  -4 138055. 3067.67   7
  -6   0  -5-1055.14 706.914   4
  -6   0  -5-123.058 755.366   7
  -6   0  -6 23748.1 1237.03   4
  -6   0  -7-56.4867 529.270   4
   6  -2 -10 929.501 495.817   3
   6  -2 -10 308.753 497.938   4
   6  -2  -9 2467.52 638.387   4
   6   2  -9 2807.12 584.480   3
   6  -2  -9 2523.26 615.932   3
   6   2  -8 7683.41 769.215   3
   6  -2  -8 6217.02 855.650   3
   6   2  -7 2459.41 698.541   3
   6  -2  -7 1413.69 720.146   3
   6   2  -6 56027.9 1689.61   3
   6  -2  -6 44652.8 1722.78   3
   6   2  -5 20427.8 1094.79   3
   6  -2  -5 15397.3 979.379   3
  -6   2   4 26335.7 1118.06   0
  -6  -2   4 25769.4 1211.56   0
  -6  -2   3 26503.5 1193.01   0
  -6   2   3 26756.5 1124.25   0
  -6   2   2 6030.83 599.091   0
  -6  -2   2 6967.02 695.592   0
  -6   2   1 86508.0 1847.00   0
   6   2   0 155067. 2921.03   2
   6   2   1 27340.7 1380.33   2
  -6   2  -2 2975.21 896.477   4
  -6  -2  -2 2883.53 868.099   4
  -6   2  -2 3733.52 673.203   7
  -6   2  -3 23631.7 1343.95   4
  -6  -2  -3 24885.0 1390.12   4
  -6  -2  -3 22213.5 1244.87   7
  -6   2  -3 24021.7 1315.07   7
  -6  -2  -4 4681.41 847.714   4
  -6   2  -4 5910.09 731.345   7
  -6   2  -5 5902.82 826.673   4
  -6  -2  -5 6826.26 929.502   4
  -6   2  -5 7302.25 774.742   7
  -6   2  -6 4357.06 715.337   4
  -6  -2  -6 5668.48 872.192   4
  -6   2  -6 3978.61 614.436   7
  -6   2  -7 2823.05 572.076   4
  -6  -2  -7 3543.67 568.686   4
   6  -4 -10 2858.01 484.204   3
   6  -4 -10 2511.38 463.033   4
   6  -4  -9 1626.87 589.534   4
   6   4  -9 2544.43 612.804   3
   6  -4  -9 1578.78 625.774   3
   6   4  -8 508.770 700.480   3
   6  -4  -8-75.5878 716.344   3
   6   4  -7 3437.80 838.780   3
   6  -4  -7 3091.66 731.698   3
   6  -4  -6 57479.4 2014.88   3
   6  -4  -5 26741.1 1372.37   3
   6   4  -5 30782.4 1245.70   8
   6  -4  -4 12794.2 914.930   3
  -6   4   3 5288.15 627.163   0
   6   4  -2 32509.9 1150.81   1
  -6   4   2 29337.7 1158.69   0
   6   4   0 8963.90 906.240   2
  -6   4  -1 16776.2 963.690   7
   6   4   2 5688.86 808.688   6
  -6   4  -2 5322.11 964.951   4
  -6  -4  -2 5718.67 752.222   4
  -6   4  -2 5500.64 751.964   7
  -6   4  -3 2413.21 766.220   4
  -6  -4  -3 1886.42 842.692   4
  -6   4  -3 972.713 615.159   7
  -6   4  -4 7259.00 901.646   4
  -6  -4  -4 7193.03 842.324   4
  -6   4  -4 6565.33 805.711   7
  -6   4  -5 8915.33 891.612   4
  -6   4  -5 8989.13 835.604   7
  -6  -4  -5 7750.32 888.999   4
  -6   4  -6 8098.11 744.533   4
  -6  -4  -6 8230.22 881.874   4
  -6   4  -6 8289.25 718.289   7
  -6  -4  -7 13491.2 787.820   4
   6  -6 -10 1077.32 399.864   3
   6  -6 -10 1329.24 373.099   4
   6  -6  -9 2984.37 562.813   3
   6  -6  -9 2143.95 553.448   4
   6  -6  -8 1031.12 648.113   3
   6  -6  -7 2989.06 748.057   3
   6  -6  -6 11374.9 994.468   3
   6   6  -6 12021.2 925.343   8
   6  -6  -5 17095.7 1074.08   3
   6   6  -5 17905.9 1044.57   8
   6   6  -4 5839.56 864.736   6
   6   6  -4 5510.02 701.554   8
   6  -6  -4 5113.80 783.354   3
   6   6  -3 3235.75 718.705   8
  -6   6   3 3291.93 614.977   0
   6  -6  -3 2638.82 806.614   3
  -6   6   2 48150.4 1452.50   0
   6   6  -2 44626.0 1437.74   1
   6   6  -1 48886.4 1509.49   1
   6   6   0 3319.62 703.086   6
  -6  -6   0 1691.93 830.866   5
  -6   6   0 4057.04 670.795   7
  -6   6  -1 13674.3 988.735   4
  -6   6  -1 11972.9 893.915   7
   6   6   2 4757.27 741.247   6
  -6   6  -2 5563.85 1001.71   4
  -6  -6  -2 5033.79 783.741   4
  -6   6  -2 6376.89 749.404   7
  -6   6  -3 7022.55 883.544   4
  -6   6  -3 7070.47 768.989   7
  -6  -6  -3 5988.25 738.029   4
  -6   6  -4 8721.21 809.755   4
  -6   6  -4 7136.23 812.485   7
  -6  -6  -4 6796.96 898.982   4
  -6  -6  -5 13257.7 1081.27   4
  -6   6  -5 13443.4 962.968   7
  -6  -6  -6 1353.45 583.985   4
  -6   6  -6 477.605 483.396   7
  -6  -6  -7 3697.31 446.519   4
   6  -8  -9 2890.91 470.906   3
   6  -8  -9 3777.43 519.212   4
   6  -8  -8 1051.58 580.073   3
   6  -8  -7 6250.42 712.343   3
   6   8  -7 7802.75 776.418   8
   6  -8  -6-268.922 679.330   3
   6   8  -6 248.294 642.332   8
   6  -8  -5 3443.42 751.042   3
   6   8  -5 3735.83 686.689   8
   6   8  -4 442.322 867.301   6
   6   8  -4 278.977 634.143   8
   6  -8  -4-50.2249 750.373   3
   6   8  -3 3269.41 770.510   6
  -6  -8   3 2682.77 898.876   5
   6   8  -3 2827.14 569.191   8
   6  -8  -3 1801.23 730.433   3
   6  -8  -2 29855.5 1307.50   3
  -6  -8   2 34654.4 1392.78   5
   6   8  -2 30058.1 1339.95   8
   6   8  -2 32173.1 1392.68   6
  -6  -8   1 18505.4 1108.26   5
   6   8  -1 22602.4 1180.50   6
  -6  -8   0 16771.1 1064.79   5
  -6   8   0 16290.0 1046.77   7
   6   8   0 19582.6 1096.16   6
  -6  -8  -1 15829.0 1114.50   5
  -6   8  -1 15696.6 1051.56   7
   6   8   1 12747.3 889.428   6
  -6   8  -2 11548.7 879.473   7
   6   8   2 13108.2 885.011   6
  -6  -8  -3 38306.8 1476.96   4
  -6   8  -3 36368.6 1594.28   7
   6   8   3 39742.9 1447.19   6
  -6  -8  -4 8046.13 799.380   4
  -6   8  -4 6849.35 767.398   7
  -6  -8  -5 4636.49 740.521   4
  -6   8  -5 4360.57 657.872   7
  -6  -8  -6 2094.05 541.303   4
   6 -10  -9 1769.53 348.289   4
  -6  10   8 758.265 634.502   6
   6 -10  -8 1170.14 517.122   3
   6 -10  -8 1437.60 462.983   4
  -6  10   7 4145.03 636.166   6
   6 -10  -7 4218.74 591.985   3
   6  10  -7 4557.87 623.502   8
   6 -10  -6 5458.86 654.099   3
   6  10  -6 4118.39 676.178   8
   6 -10  -5 7804.39 811.637   3
   6  10  -5 7329.37 853.795   8
  -6 -10   4 4623.11 894.140   5
   6  10  -4 4285.60 687.179   8
   6 -10  -4 3338.85 771.946   3
   6  10  -3 1383.32 742.543   6
  -6 -10   3 986.392 794.220   5
   6  10  -3 1230.74 701.443   8
   6 -10  -3 1792.16 767.674   3
   6 -10  -2 11666.7 871.913   3
  -6 -10   2 13000.9 927.834   5
   6  10  -2 11123.2 913.578   8
   6  10  -2 11679.0 966.356   6
   6 -10  -1 98760.6 2247.13   3
  -6 -10   1 105826. 2588.36   5
   6  10  -1 99660.5 2505.11   6
  -6 -10   0 41945.8 1664.36   5
   6  10   0 40246.1 1598.07   6
  -6 -10  -1 11572.7 992.443   5
  -6  10  -1 13430.0 960.761   7
   6  10   1 12316.0 997.520   6
  -6  10  -2 12086.8 946.516   7
   6  10   2 10440.8 808.723   6
  -6  10  -3 23232.0 1211.57   7
   6  10   3 21238.7 1084.59   6
  -6  10  -4 6523.27 695.906   7
  -6  10  -5 8759.18 683.319   7
  -6  10  -6 205.671 393.997   8
  -6  12   7 7527.94 635.731   6
   6  12  -7 7158.36 658.183   8
   6 -12  -7 8786.04 616.773   4
  -6  12   6 1194.48 543.299   6
   6  12  -6 339.650 502.732   8
   6  12  -5 11117.0 894.655   8
  -6 -12   4 1258.16 736.290   5
   6  12  -4 524.574 592.442   8
  -6 -12   3 9757.76 872.998   5
   6  12  -3 8212.52 855.316   8
   6  12  -3 9106.83 792.509   6
  -6 -12   2 7492.75 850.713   5
   6  12  -2 9736.97 826.471   6
   6 -12  -1 16410.9 937.772   3
  -6 -12   1 16234.4 1184.35   5
   6  12  -1 13270.5 1008.79   6
   6 -12   0 9997.37 797.142   3
  -6 -12   0 9201.73 903.005   5
   6  12   0 9907.73 896.562   6
  -6 -12  -1 32340.5 1433.58   5
   6  12   1 30398.1 1420.23   6
   6  12   2 3726.44 568.287   6
  -6  12  -2 4142.49 610.907   7
   6  12   3 880.210 552.647   6
  -6  12  -3 1645.09 504.756   7
   6  12   4-270.162 514.935   6
  -6  12  -4 313.648 439.881   7
  -6  12  -5 1660.10 385.275   8
  -6  14   7 783.993 369.909   6
  -6  14   6 616.685 425.010   6
   6  14  -6 1135.31 408.375   8
  -6  14   5 134.696 520.792   6
   6  14  -5 569.005 524.352   8
  -6  14   4 378.416 518.672   6
  -6 -14   4 362.314 603.712   5
   6  14  -4 1300.61 508.221   8
   6  14  -3 4399.65 622.704   6
  -6  14   3 3448.41 565.059   6
  -6 -14   3 3829.69 614.904   5
   6  14  -2 5727.83 635.000   6
  -6  14   2 6082.33 643.743   6
  -6 -14   2 6397.63 768.733   5
  -6 -14   1 26005.6 1306.03   5
   6  14  -1 27604.7 1273.01   6
   6  14   0 5497.91 614.585   6
  -6 -14   0 5781.32 739.701   5
  -6 -14  -1 20563.2 1098.80   5
   6  14   1 21803.1 1135.56   6
   6  14   2-748.116 500.483   6
  -6  14  -2 277.844 537.226   8
   6  14   3 3474.80 448.568   6
  -6  14  -3 3353.20 463.576   8
  -6  14  -4 6242.84 472.073   8
  -6  16   6 251.062 314.699   6
  -6  16   5 8267.76 590.063   6
  -6  16   4 1821.03 435.328   6
  -6 -16   4 1787.97 453.802   5
  -6  16   3-197.196 463.735   6
  -6 -16   3 62.4168 468.356   5
   6  16  -2 4646.57 490.714   6
  -6  16   2 4633.48 545.021   6
   6  16  -1 1712.32 469.222   6
  -6 -16   1 4303.73 621.362   5
   6  16   0-584.706 427.372   6
  -6 -16   0 6.50262 484.483   5
   6  16   1 1932.27 426.430   6
   6  16   2 7291.48 526.775   6
   6  16   3 5309.44 329.754   6
  -6 -18   3 1581.12 317.612   5
  -6 -18   2 3643.07 377.349   5
   6  18   0 4594.14 340.191   6
   7  -1 -10 1029.16 420.247   3
   7  -1  -9 536.035 586.274   4
   7   1  -9 138.806 518.579   3
   7  -1  -9 267.975 555.075   3
   7   1  -8 324.769 600.698   3
   7  -1  -8-259.558 603.266   3
   7   1  -7 1273.17 642.995   3
   7  -1  -7 509.469 621.407   3
   7   1  -6 35141.5 1378.15   3
   7  -1  -6 31365.2 1431.97   3
   7   1  -5 4433.05 732.980   3
   7  -1  -5 5947.73 761.608   3
   7   1  -4 17997.4 987.131   3
   7  -1  -4 15285.5 1013.81   3
   7  -1  -3 41410.7 1468.01   3
   7   1  -3 41331.3 1505.96   6
  -7   1   2 10222.8 847.713   0
   7  -1  -2 10644.8 741.294   6
   7   1  -2 9437.69 734.611   6
  -7   1   1 17361.6 1594.89   4
  -7  -1   1 17154.8 1480.01   4
   7  -1  -1 14705.3 855.572   6
   7   1  -1 13673.6 825.677   6
  -7   1   0 17032.5 1361.22   4
  -7  -1   0 16793.2 1214.47   4
   7  -1   0 14311.7 825.177   6
   7   1   0 14114.4 843.225   6
  -7   1  -1 40701.8 1813.15   4
  -7  -1  -1 40743.8 1761.43   4
  -7   1  -1 38822.0 1615.43   7
  -7  -1  -1 37338.1 1575.45   7
   7   1   1 38380.9 1294.64   6
  -7   1  -2 126772. 2984.78   4
  -7  -1  -2 124345. 2997.83   4
  -7   1  -2 124997. 2897.01   7
  -7  -1  -2 129714. 2929.24   7
  -7   1  -3 50535.0 1961.90   4
  -7  -1  -3 51155.9 1989.92   4
  -7   1  -3 56307.1 2067.69   7
  -7  -1  -3 56063.4 2003.73   7
  -7   1  -4 4739.40 805.745   4
  -7  -1  -4 4451.83 833.878   4
  -7  -1  -4 4504.67 756.844   7
  -7   1  -4 5280.77 741.117   7
  -7   1  -5 1119.29 624.694   4
  -7  -1  -5 794.820 625.125   4
  -7   1  -5 1481.74 632.610   7
  -7   1  -6 976.820 516.369   4
  -7  -1  -6 1817.81 515.005   4
   7  -3 -10 1723.98 426.285   3
   7  -3  -9 1799.01 562.322   4
   7   3  -9 1220.71 547.778   3
   7  -3  -9 1341.02 562.921   3
   7   3  -8 1922.64 644.108   3
   7  -3  -8 415.474 663.712   3
   7   3  -7 11976.0 884.410   3
   7  -3  -7 10638.8 940.599   3
   7   3  -6 16037.7 975.355   3
   7  -3  -6 13323.7 1060.50   3
   7  -3  -5 8231.85 787.112   3
   7  -3  -4 15197.2 1064.80   3
   7   3  -4 17765.1 996.580   6
   7   3  -3 3276.33 653.578   6
   7  -3  -3 2431.40 839.119   3
   7   3  -2 3303.04 625.106   6
   7  -3  -2 3631.25 708.513   3
  -7  -3   1 12898.1 1414.21   4
   7   3  -1 9165.62 717.004   6
  -7   3   0 7004.47 1003.33   4
  -7  -3   0 6836.67 1084.66   4
  -7   3   0 6191.13 731.182   7
   7   3   0 7231.35 688.737   6
  -7   3  -1 24931.0 1395.96   4
  -7  -3  -1 22024.4 1313.48   4
  -7   3  -1 21655.1 1243.16   7
  -7  -3  -1 24068.1 1316.11   7
   7   3   1 22966.2 1098.10   6
  -7   3  -2 83195.9 2459.27   4
  -7  -3  -2 75479.1 2302.49   4
  -7   3  -2 80009.1 2342.90   7
  -7   3  -3 3289.08 743.576   4
  -7  -3  -3 1468.51 800.603   4
  -7   3  -3 3071.15 717.692   7
  -7   3  -4 5449.63 781.425   4
  -7  -3  -4 4563.24 745.123   4
  -7   3  -4 4204.72 751.001   7
  -7   3  -5 4129.28 665.450   4
  -7  -3  -5 3453.15 793.823   4
  -7   3  -5 4882.22 664.201   7
  -7   3  -6 2406.84 546.479   4
  -7  -3  -6 2077.87 503.488   4
  -7   3  -6 1586.43 483.896   7
   7  -5  -9 1486.01 498.034   4
   7  -5  -9 1419.09 497.777   3
   7  -5  -8 2626.92 644.062   3
   7  -5  -7 684.121 714.558   3
   7  -5  -6 20082.9 1283.82   3
   7  -5  -5 6813.83 779.938   3
   7   5  -5 8474.06 823.790   6
   7   5  -4 1653.23 733.729   6
   7  -5  -4 2446.22 800.278   3
   7  -5  -3 9195.54 860.289   3
   7   5  -3 8652.23 810.582   6
   7  -5  -2 18797.6 1117.42   3
   7   5  -2 20731.5 1135.04   6
  -7   5   1 22596.1 1177.42   7
   7   5  -1 20733.1 1099.91   6
  -7  -5   0 8649.89 1057.84   4
  -7   5   0 7553.56 814.412   7
   7   5   0 7196.17 747.475   6
  -7   5  -1 22267.9 1299.61   4
  -7  -5  -1 21729.8 1160.26   4
  -7   5  -1 18779.8 1172.86   7
   7   5   1 20883.5 1068.93   6
  -7   5  -2 18097.7 1197.45   4
  -7  -5  -2 16399.6 1073.80   4
  -7   5  -2 17918.1 1170.74   7
  -7   5  -3 13507.1 1086.13   4
  -7  -5  -3 11188.6 952.246   4
  -7   5  -3 13292.7 1054.06   7
  -7   5  -4 6724.37 804.941   4
  -7  -5  -4 6655.25 808.344   4
  -7   5  -4 4498.36 721.356   7
  -7   5  -5 7846.64 730.752   4
  -7  -5  -5 7716.10 819.189   4
  -7   5  -5 7218.64 667.383   7
  -7  -5  -6 1291.18 484.634   4
   7  -7  -9 429.449 430.643   3
   7  -7  -9 285.146 441.572   4
  -7   7   8 1990.09 813.651   6
   7  -7  -8 131.109 570.626   3
   7  -7  -7 1945.67 628.506   3
   7  -7  -6 6979.05 820.820   3
   7   7  -5 4509.16 853.038   6
   7   7  -5 4672.13 729.122   8
   7  -7  -5 4559.70 721.270   3
   7   7  -4 6583.62 748.564   6
   7  -7  -4 4741.55 748.302   3
   7  -7  -3 11017.2 959.447   3
  -7  -7   3 9522.94 889.421   5
   7   7  -3 8971.36 799.981   6
   7  -7  -2 16599.8 1080.80   3
  -7  -7   2 16231.1 1049.54   5
  -7   7   2 14565.6 858.044   7
   7   7  -2 16400.6 1070.48   6
   7   7  -1 351.914 615.928   6
  -7  -7   1 519.255 720.476   5
  -7   7   1 783.059 682.705   7
  -7   7   0 29718.2 1387.23   7
   7   7   0 25970.2 1280.51   6
   7   7   1 3846.96 607.651   6
  -7   7  -1 2780.15 626.937   7
  -7  -7  -2 27812.4 1262.13   4
   7   7   2 29871.7 1265.52   6
  -7   7  -3 13758.6 963.296   4
  -7  -7  -3 15391.1 998.292   4
  -7   7  -3 14442.8 1051.21   7
  -7  -7  -4 577.529 690.895   4
  -7   7  -4 40.6230 531.187   7
  -7  -7  -5 1220.67 565.451   4
  -7   7  -5 1344.48 439.710   7
  -7   7  -6 1036.40 412.635   8
   7  -9  -9 153.861 313.747   4
   7  -9  -8 507.161 445.109   4
  -7   9   8 38.2250 644.954   6
   7  -9  -8 1196.90 464.968   3
   7  -9  -7 2198.21 544.140   3
   7  -9  -6 303.452 599.201   3
   7   9  -6 218.027 605.239   8
   7   9  -5-271.229 605.952   8
   7  -9  -5-11.8757 644.012   3
   7  -9  -4 35172.7 1471.11   3
  -7  -9   4 38283.2 1432.92   5
   7   9  -4 38257.6 1478.89   6
   7  -9  -3 9748.23 914.493   3
  -7  -9   3 9000.78 822.920   5
   7   9  -3 10801.6 879.585   6
   7  -9  -2 22700.8 1225.04   3
  -7  -9   2 24413.3 1273.64   5
   7   9  -2 23999.5 1253.44   6
   7   9  -1 3807.11 697.486   6
  -7  -9   1 5022.05 697.672   5
   7  -9  -1 4371.90 696.331   3
  -7   9   1 4246.44 714.636   7
  -7  -9   0 34116.6 1560.24   5
  -7   9   0 35755.7 1422.92   7
   7   9   0 30854.4 1408.82   6
  -7   9  -1 10037.3 923.710   7
   7   9   1 10376.9 878.540   6
  -7   9  -2 9858.09 826.215   7
   7   9   2 7306.11 717.882   6
   7   9   3 4819.50 593.991   6
  -7   9  -3 4430.75 616.253   7
  -7   9  -4 616.259 440.172   7
  -7   9  -5 176.828 384.838   7
   7 -11  -8-52.5303 383.150   4
  -7  11   7 797.168 476.622   6
   7 -11  -7 1380.48 515.118   3
   7 -11  -6 12864.4 769.781   3
   7 -11  -5 1407.28 619.000   3
   7 -11  -4 11091.5 807.119   3
  -7 -11   4 11795.7 852.207   5
   7  11  -4 12283.4 798.198   6
   7  11  -3 883.729 660.369   6
  -7 -11   3 2746.45 710.033   5
   7 -11  -3 1712.40 679.830   3
   7  11  -2 1441.95 629.519   6
  -7 -11   2 1548.96 654.536   5
   7 -11  -2 1802.37 681.567   3
   7 -11  -1 22179.9 1135.83   3
  -7 -11   1 23496.3 1304.14   5
   7  11  -1 21364.5 1223.05   6
   7  11   0 1616.40 612.215   6
  -7 -11   0 1954.97 698.692   5
   7 -11   0 872.714 669.447   3
   7  11   1 2518.27 556.196   6
  -7  11  -1 2698.36 619.279   7
  -7  11  -2 10233.3 719.552   7
   7  11   2 10721.7 781.155   6
   7  11   3 2483.20 502.132   6
  -7  11  -3 1776.64 453.193   7
  -7  11  -4 2537.36 396.423   7
  -7  11  -5 149.400 337.251   8
  -7  13   7 447.907 363.404   6
  -7  13   6 393.723 436.931   6
  -7  13   5 6760.48 660.006   6
  -7 -13   4 6601.73 608.594   5
   7  13  -3 4238.22 561.030   6
  -7 -13   3 5457.06 640.434   5
  -7 -13   2 52854.0 1713.59   5
   7  13  -2 57974.7 1714.31   6
   7  13  -1-652.032 535.776   6
  -7 -13   1-361.062 614.899   5
   7  13   0 1060.30 532.001   6
   7 -13   0 1612.74 583.703   3
   7  13   1 3558.20 563.849   6
   7 -13   1 4889.13 543.079   3
   7  13   2 5617.99 561.313   6
   7  13   3-79.7542 407.514   6
  -7  13  -3 184.283 443.047   8
  -7  15   6 4508.80 374.837   6
  -7  15   5 374.637 380.716   6
  -7  15   4 6741.60 592.667   6
  -7  15   3 22492.3 902.226   6
  -7 -15   3 24551.1 935.078   5
   7  15  -3 22205.9 808.354   6
  -7 -15   2 8361.89 694.380   5
   7  15  -2 9860.36 642.981   6
  -7 -15   1 4654.21 587.369   5
   7  15  -1 5159.74 549.946   6
   7  15   0 3757.73 475.751   6
   7  15   1 3692.54 419.354   6
   7  15   2 2270.14 348.337   6
   8   0  -9-309.671 457.829   3
   8   0  -8 4380.00 594.872   3
   8   0  -7 364.544 609.792   3
   8   0  -6 14314.5 947.198   3
   8   0  -5 6.01930 733.205   3
   8   0  -4 2233.28 679.381   3
   8   0  -3 360.510 765.271   3
   8   0  -2 42666.4 1539.95   3
   8   0  -2 39217.7 1490.02   6
   8   0  -1 423.467 651.173   6
   8   0  -1 746.949 715.809   3
  -8   0   0 31891.9 1659.90   4
  -8   0   0 28868.6 1518.94   7
   8   0   0 27517.4 1197.37   6
  -8   0  -1 31.1124 774.632   4
  -8   0  -1 1033.87 663.791   7
  -8   0  -2 41470.5 1796.63   4
  -8   0  -2 45471.9 1867.15   7
  -8   0  -3-91.8553 731.050   4
  -8   0  -3 291.716 700.857   7
  -8   0  -4 6739.56 834.245   4
  -8   0  -4 6888.78 689.987   7
  -8   0  -5 169.137 487.564   4
   8   2  -9 0.00000 524.996   3
   8  -2  -9-177.304 479.705   3
   8  -2  -9 636.259 515.673   4
   8   2  -8 780.812 570.393   3
   8  -2  -8 875.688 588.230   3
   8   2  -7 4812.44 661.093   3
   8  -2  -7 2739.29 677.180   3
   8   2  -6 6050.50 693.423   3
   8  -2  -6 5430.45 716.714   3
   8   2  -5 7491.12 753.539   3
   8  -2  -5 7972.79 859.346   3
   8   2  -4 7572.72 831.052   3
   8  -2  -4 7383.02 768.566   3
   8   2  -3 5997.25 710.352   6
   8  -2  -3 4663.00 693.012   3
   8  -2  -2 12558.1 907.715   3
   8   2  -2 12793.4 913.513   6
   8   2  -1 13631.0 897.798   6
  -8   2   0 11520.4 1084.57   4
  -8  -2   0 15329.7 1271.05   4
  -8   2   0 12349.9 1056.82   7
  -8  -2   0 13903.8 1124.17   7
   8   2   0 14479.8 884.217   6
   8   2   1 5400.50 689.234   6
  -8   2  -1 7097.22 1021.37   4
  -8  -2  -1 6379.55 857.378   4
  -8   2  -1 7197.23 853.323   7
  -8  -2  -1 7189.98 905.840   7
  -8   2  -2 19031.5 1290.23   4
  -8  -2  -2 18099.8 1264.48   4
  -8   2  -2 19664.0 1279.63   7
  -8  -2  -2 21284.5 1276.73   7
  -8   2  -3 782.486 657.665   4
  -8  -2  -3 1604.47 711.415   4
  -8   2  -3 1498.24 643.175   7
  -8  -2  -3 268.901 727.781   7
  -8   2  -4 9543.23 888.544   4
  -8  -2  -4 8463.07 911.721   4
  -8   2  -4 8911.15 811.876   7
  -8   2  -5 404.938 478.554   4
  -8  -2  -5 289.248 485.049   4
  -8   2  -5 419.380 488.961   7
   8  -4  -9 156.196 482.655   4
   8  -4  -9 401.519 442.375   3
   8  -4  -8 24641.4 1222.30   3
   8  -4  -7 8012.07 877.030   3
   8  -4  -6 868.591 700.381   3
   8  -4  -5 360.363 735.155   3
   8  -4  -4 15699.1 1099.37   3
   8   4  -4 17405.0 1116.61   6
   8  -4  -3 9179.10 939.037   3
   8   4  -3 10695.7 892.473   6
   8  -4  -2 35325.8 1581.99   3
   8   4  -2 35025.2 1506.18   6
   8   4  -1 2541.37 595.936   6
  -8   4   1 2370.95 650.959   7
   8   4   0 2879.37 602.891   6
  -8  -4   0 3791.71 856.366   4
  -8   4   0 2966.11 659.405   7
  -8  -4   0 3121.62 737.043   7
   8   4   1 5988.26 636.762   6
  -8   4  -1 4326.32 833.354   4
  -8  -4  -1 4621.99 747.864   4
  -8   4  -1 4995.76 754.924   7
  -8   4  -2 1014.17 689.925   4
  -8  -4  -2 825.964 691.034   4
  -8   4  -2 961.160 630.857   7
  -8   4  -3 1068.82 632.880   4
  -8  -4  -3 1208.60 703.841   4
  -8   4  -3 1305.64 622.942   7
  -8   4  -4 2072.68 585.836   4
  -8  -4  -4 1507.76 595.450   4
  -8   4  -4 1409.33 535.972   7
  -8  -4  -5 6709.85 645.879   4
  -8   4  -5 5784.69 516.400   7
   8  -6  -9 2191.06 408.493   3
   8  -6  -9 2439.46 391.872   4
   8  -6  -8 1688.09 511.014   3
   8  -6  -7 625.150 614.197   3
   8  -6  -6 326.141 657.231   3
   8  -6  -5 3898.66 691.905   3
   8  -6  -4 12443.1 996.703   3
   8   6  -4 13793.2 948.254   6
   8  -6  -3 17842.1 1208.75   3
  -8   6   3 16907.1 1001.16   7
   8   6  -3 15914.9 1064.56   6
   8  -6  -2 13644.9 1022.28   3
  -8   6   2 12488.0 913.236   7
   8   6  -2 12606.5 986.808   6
   8   6  -1 2854.76 596.224   6
   8  -6  -1 4780.23 696.985   3
  -8   6   1 4433.80 722.576   7
   8   6   0 129.799 598.998   6
  -8  -6   0-651.230 797.282   4
  -8   6   0-284.650 673.301   7
  -8  -6   0 499.889 752.755   7
   8   6   1 3171.33 597.296   6
  -8  -6  -1 2836.60 727.099   4
  -8   6  -1 2981.85 651.037   7
  -8  -6  -2 13195.6 887.382   4
  -8   6  -2 15864.5 1154.64   7
   8   6   2 15510.4 890.883   6
  -8  -6  -3 7640.19 811.607   4
  -8   6  -3 7030.06 819.522   7
  -8  -6  -4 5480.16 603.568   4
  -8   6  -4 4434.12 554.154   7
  -8  -6  -5 9358.88 567.956   4
  -8   6  -5 8670.91 567.354   7
  -8   8   8 545.461 670.282   6
   8  -8  -8 81.5727 428.479   3
   8  -8  -7 9097.94 711.326   3
   8  -8  -6 1555.92 593.550   3
   8  -8  -5 448.910 629.554   3
   8   8  -4 4127.96 661.836   6
   8  -8  -4 3706.32 659.192   3
   8  -8  -3 52163.4 1820.03   3
   8   8  -3 56021.5 1910.16   6
   8  -8  -2 10644.6 970.189   3
  -8   8   2 12850.5 863.249   7
   8   8  -2 11864.9 986.676   6
   8   8  -1 1308.04 613.988   6
   8  -8  -1 448.656 635.643   3
  -8   8   1 213.297 658.548   7
   8   8   0 5826.71 726.756   6
  -8   8   0 8430.64 850.893   7
   8   8   1 3001.85 564.676   6
  -8   8  -1 3613.70 605.896   7
   8   8   2 1374.12 539.516   6
  -8   8  -2 904.201 521.911   7
  -8   8  -3 13501.8 905.548   7
  -8   8  -4 42.8503 377.272   7
  -8  10   7 152.088 457.552   6
   8 -10  -7 161.252 451.288   3
   8 -10  -6 771.888 492.980   3
   8 -10  -5 3014.92 552.902   3
   8  10  -4 918.561 625.768   6
   8 -10  -4 510.188 580.444   3
   8 -10  -3 14934.1 952.409   3
   8  10  -3 14948.5 1002.13   6
   8 -10  -2 19845.7 1114.11   3
   8  10  -2 22345.7 1238.53   6
   8 -10  -1 10443.6 816.334   3
   8  10  -1 8917.72 826.534   6
   8 -10   0 8517.24 759.379   3
  -8  10   0 7727.42 722.285   7
   8  10   0 8008.98 758.712   6
   8 -10   1 15808.8 894.388   3
  -8  10  -1 18426.5 967.769   7
   8  10   1 16076.3 945.283   6
   8  10   2 2094.25 480.874   6
  -8  10  -2 2902.12 486.139   7
  -8  10  -3 6246.77 505.058   7
  -8  10  -4 268.882 306.399   7
   8 -10   4 527.796 321.269   3
  -8  12   6-31.6299 436.728   6
   8 -12  -5 68.6378 493.401   3
   8  12  -4 1064.05 558.099   6
   8 -12  -4 1386.19 543.928   3
   8  12  -3 34.9654 528.793   6
   8 -12  -3 61.4816 543.274   3
   8 -12  -2 9546.78 668.085   3
   8  12  -2 8606.65 710.689   6
   8  12  -1 2527.34 481.889   6
   8 -12  -1 2642.61 536.694   3
   8  12   0 253.617 469.826   6
   8 -12   0-108.545 491.929   3
   8 -12   1 7139.18 556.146   3
   8  12   1 6721.02 608.645   6
   8  12   2 1730.73 417.954   6
   8 -12   2 1835.14 386.392   3
  -8  12  -2 2234.67 407.498   7
  -8  14   5 874.128 377.491   6
  -8  14   4 130.008 408.606   6
  -8  14   3 9523.38 546.624   6
   8  14  -3 9151.67 533.574   6
   8  14  -2 1922.90 415.232   6
   8  14  -1 13555.1 736.101   6
   8  14   0 1745.92 368.098   6
   8  14   1 244.961 338.977   6
   9  -1  -8 6410.41 553.203   3
   9   1  -8 5467.79 516.053   3
   9   1  -7 577.634 593.690   3
   9  -1  -7-589.797 547.914   3
   9   1  -6 4331.14 633.740   3
   9  -1  -6 3953.59 624.319   3
   9   1  -5 801.982 682.885   3
   9  -1  -5 813.763 678.790   3
   9   1  -4 5327.55 727.066   3
   9  -1  -4 4194.84 678.409   3
   9   1  -3 12292.1 859.498   3
   9  -1  -3 10377.3 899.783   3
   9   1  -2 3952.08 764.710   3
   9  -1  -2 5182.92 701.593   3
   9   1  -1 3390.79 767.781   3
   9  -1  -1 2565.64 743.018   3
  -9   1   1 2653.47 708.288   7
  -9  -1   1 2330.48 657.878   7
   9   1   0 34109.2 1296.36   3
   9  -1   0 32629.5 1393.67   3
  -9   1   0 29465.9 1511.15   7
  -9  -1   0 29954.5 1514.21   7
   9   1   1 26818.0 1121.84   3
  -9  -1  -1 22933.3 1348.23   4
  -9   1  -1 24638.2 1407.55   7
  -9  -1  -1 24871.8 1367.90   7
  -9   1  -2 664.233 668.781   4
  -9  -1  -2 954.893 650.076   4
  -9   1  -2 1478.13 624.844   7
  -9  -1  -2 1365.14 649.711   7
  -9   1  -3 1155.67 554.455   4
  -9  -1  -3 1261.30 572.578   4
  -9  -1  -3 1400.26 591.463   7
  -9   1  -3 2290.56 570.535   7
  -9  -1  -4 585.190 461.401   4
  -9   1  -4 282.001 453.381   7
   9  -3  -8 5216.75 554.834   3
   9  -3  -7 4163.73 640.635   3
   9  -3  -6 599.428 597.009   3
   9  -3  -5 4305.56 663.034   3
   9  -3  -4 1223.60 656.142   3
   9  -3  -3 2115.88 696.517   3
   9   3  -3 2750.37 636.324   6
   9   3  -2 6383.88 751.458   6
   9  -3  -2 7618.13 876.705   3
  -9   3   2 5037.54 759.693   7
   9  -3  -1 25123.4 1310.74   3
  -9   3   1 24906.7 1382.02   7
   9   3  -1 23881.3 1204.22   6
   9  -3   0 32399.9 1439.71   3
  -9   3   0 36635.4 1632.43   7
  -9  -3   0 35397.3 1549.03   7
   9   3   0 33108.0 1341.37   6
  -9  -3  -1 16333.6 1074.09   4
  -9   3  -1 17351.5 1173.31   7
  -9  -3  -1 18905.5 1095.43   7
   9   3   1 20403.8 996.679   6
  -9  -3  -2 6117.55 808.913   4
  -9   3  -2 7035.23 783.156   7
  -9  -3  -2 7744.93 705.393   7
  -9  -3  -3 14156.7 955.978   4
  -9   3  -3 16232.2 984.151   7
  -9  -3  -4 3440.41 530.796   4
  -9   3  -4 3447.88 417.761   7
   9  -5  -8 6330.71 565.700   3
   9  -5  -7 3329.88 597.080   3
   9  -5  -6 316.680 623.531   3
   9  -5  -5 1626.50 637.589   3
  -9   5   5 2335.96 637.326   7
   9  -5  -4 1687.58 647.705   3
  -9   5   4 1069.48 609.845   7
   9   5  -3 2553.08 643.576   6
   9  -5  -3 2879.41 670.225   3
  -9   5   3 3733.79 576.170   7
   9   5  -2 559.079 576.586   6
   9  -5  -2 397.763 664.441   3
  -9   5   2 1106.20 585.417   7
   9  -5  -1 8913.57 876.503   3
  -9   5   1 9174.33 898.325   7
  -9  -5   1 8229.79 774.723   7
   9   5  -1 7862.80 742.197   6
   9  -5   0 25743.2 1321.35   3
  -9   5   0 23697.7 1336.87   7
  -9  -5   0 24274.1 1218.07   7
   9   5   0 25786.5 1213.11   6
  -9   5  -1 13592.3 1040.72   7
   9   5   1 15594.9 884.516   6
  -9  -5  -2 605.715 617.191   4
  -9   5  -2 410.109 572.144   7
  -9  -5  -3-396.811 537.945   4
  -9   5  -3 715.695 454.783   7
  -9   5  -4 730.634 366.200   7
   9  -7  -8 410.844 366.494   3
   9  -7  -7 1219.55 440.177   3
   9  -7  -6 4542.10 578.496   3
   9  -7  -5 6512.49 748.667   3
   9  -7  -4 13789.7 985.247   3
   9   7  -4 13337.0 934.196   6
   9   7  -3 3228.02 609.335   6
   9  -7  -3 3049.76 635.812   3
  -9   7   3 3471.62 606.133   7
   9   7  -2 2159.10 586.264   6
   9  -7  -2 2717.49 653.265   3
  -9   7   2 2206.21 587.908   7
   9   7  -1 937.755 583.705   6
   9  -7  -1 881.317 628.962   3
  -9   7   1 1408.89 588.091   7
  -9  -7   1 1080.06 666.937   7
   9  -7   0 13958.2 1020.27   3
  -9   7   0 15882.3 998.428   7
   9   7   0 16668.6 981.406   6
   9   7   1-110.081 517.407   6
   9  -7   1 39.1778 514.640   3
  -9   7  -1-231.302 510.462   7
  -9   7  -2 5602.19 664.396   7
  -9   7  -3 2762.44 387.746   7
  -9   9   7 668.691 412.935   6
   9  -9  -7 316.794 389.729   3
   9  -9  -6 7161.71 565.294   3
   9  -9  -5 4755.17 515.344   3
   9   9  -4 1038.31 565.131   6
   9  -9  -4 767.713 540.019   3
   9   9  -3 3928.12 637.820   6
   9  -9  -3 3916.30 618.027   3
   9  -9  -2 17236.1 1002.38   3
   9   9  -2 18805.5 1093.06   6
   9   9  -1 610.337 522.500   6
   9  -9  -1 182.194 543.117   3
  -9   9   1-435.672 564.089   7
   9   9   0 263.130 490.079   6
   9  -9   0 319.814 491.039   3
  -9   9   0 549.432 495.797   7
   9   9   1 2040.49 445.139   6
   9  -9   1 1939.55 449.858   3
  -9   9  -1 2102.04 464.220   7
   9   9   2 1469.81 449.151   6
   9  -9   2 1985.14 382.855   3
  -9   9  -2 1668.04 400.097   7
   9  -9   3 13.1940 310.551   3
  -9   9  -3-159.625 306.488   7
  -9  11   6-76.6913 389.163   6
   9 -11  -5 384.855 419.109   3
   9 -11  -4 2374.17 441.447   3
   9 -11  -3 8929.03 660.716   3
   9  11  -3 10108.6 689.518   6
   9  11  -2 2830.71 483.638   6
   9 -11  -2 3119.88 470.919   3
   9  11  -1 157.895 423.468   6
   9 -11  -1-5.34322 458.236   3
   9 -11   0 7097.51 513.766   3
   9  11   0 7592.97 581.318   6
   9  11   1 2332.15 404.862   6
   9 -11   1 2036.45 355.993   3
   9  13  -3 829.585 366.883   6
   9  13  -2 616.088 367.677   6
   9  13  -1 4703.54 416.247   6
   9  13   0 1507.32 315.512   6
  10   0  -7-71.8139 507.577   3
  10   0  -6 1549.10 561.570   3
  10   0  -5-29.5067 570.593   3
  10   0  -4 20101.7 1001.04   3
  10   0  -3 338.477 649.025   3
  10   0  -2-738.403 646.759   3
 -10   0   2-182.513 570.460   7
  10   0  -1-28.0476 655.485   3
 -10   0   1-133.217 585.502   7
  10   0   0 6739.23 649.255   3
 -10   0   0 5168.55 703.260   7
 -10   0  -1 71.6979 550.027   7
 -10   0  -2 3340.17 488.271   7
  10  -2  -7 896.877 451.656   3
  10  -2  -6 3607.38 519.315   3
  10  -2  -5 144.444 566.627   3
  10  -2  -4 3495.86 584.251   3
 -10   2   4 2837.64 571.463   7
  10  -2  -3 2696.08 628.826   3
 -10   2   3 1335.46 521.638   7
 -10   2   2 8760.35 831.979   7
 -10  -2   2 7864.41 798.721   7
  10  -2  -1 703.872 636.513   3
 -10   2   1 1385.48 550.956   7
 -10  -2   1 810.447 535.791   7
  10  -2   0 12075.5 828.415   3
 -10   2   0 11082.6 922.407   7
 -10  -2   0 12581.1 905.968   7
 -10   2  -1 3567.38 578.009   7
 -10  -2  -1 3896.40 534.050   7
  10  -2   2 3276.47 465.018   3
 -10  -2  -2 3678.07 492.482   7
 -10   2  -2 4881.11 540.774   7
  10  -4  -7 345.861 439.541   3
  10  -4  -6 1329.68 480.585   3
  10  -4  -5 4200.72 582.046   3
 -10   4   5 2316.55 508.479   7
  10  -4  -4 14003.7 956.395   3
 -10   4   4 12394.5 828.233   7
  10  -4  -3 3043.80 582.817   3
 -10   4   3 2417.59 536.616   7
  10  -4  -2 4941.35 679.411   3
 -10   4   2 4419.17 659.037   7
 -10  -4   2 4161.81 602.878   7
  10  -4  -1 3265.32 570.200   3
 -10   4   1 2981.78 587.485   7
 -10  -4   1 1884.98 545.631   7
  10  -4   0 13654.1 892.486   3
 -10   4   0 11535.6 864.389   7
 -10  -4   0 11836.7 788.858   7
  10  -4   1 2777.54 501.303   3
 -10   4  -1 1539.70 517.236   7
  10  -4   2-19.5642 421.399   3
 -10   4  -2-17.6948 402.687   7
  10  -6  -7 880.107 378.691   3
  10  -6  -6 2344.53 414.681   3
  10  -6  -5 653.072 473.347   3
  10  -6  -4 9441.71 816.328   3
 -10   6   4 8563.07 598.883   7
  10  -6  -3 4880.01 607.453   3
 -10   6   3 3773.64 522.333   7
  10  -6  -2 954.537 556.687   3
 -10   6   2 1135.64 502.005   7
 -10  -6   2 690.546 515.895   7
  10   6  -2 1030.52 503.403   6
  10  -6  -1 1816.71 576.206   3
 -10   6   1 889.311 455.896   7
 -10  -6   1 1625.20 527.224   7
  10   6  -1 1872.76 526.175   6
  10  -6   0 6685.28 616.239   3
 -10   6   0 7634.45 675.912   7
  10  -6   1 804.751 429.621   3
 -10   6  -1 139.745 424.482   7
  10  -6   2 312.892 354.476   3
 -10   6  -2 647.730 337.696   7
  10  -8  -6 58.8394 376.529   3
  10  -8  -5 22849.4 911.641   3
  10  -8  -4 1967.30 469.666   3
  10  -8  -3 3365.52 519.762   3
 -10  -8   3 2617.35 486.093   7
  10   8  -2 840.326 459.793   6
  10  -8  -2 557.926 467.567   3
 -10   8   2 1204.05 479.671   7
  10   8  -1 3472.69 542.437   6
  10  -8  -1 2225.78 463.494   3
 -10   8   1 3610.93 438.635   7
  10  -8   0-396.718 420.779   3
 -10   8   0-98.4915 396.400   7
  10   8   0 585.930 411.617   6
  10  -8   1 3269.05 382.436   3
 -10   8  -1 3086.47 349.845   7
  10 -10  -5 1255.25 319.403   3
  10 -10  -4 5945.27 431.849   3
  10 -10  -3 1283.96 387.300   3
  10 -10  -2 1700.12 380.119   3
  10  10  -2 2186.34 415.986   6
  10 -10  -1 2795.94 393.906   3
  10  10  -1 3651.50 414.467   6
  10 -10   0 2345.20 308.813   3
 -11   1   6 1301.65 332.446   7
 -11  -1   6 1692.16 328.871   7
  11  -1  -5 1475.21 494.600   3
 -11   1   5 1084.53 381.071   7
 -11  -1   5 942.651 355.785   7
  11  -1  -4-55.3886 518.884   3
 -11   1   4 295.546 390.740   7
 -11  -1   4-228.434 374.598   7
  11  -1  -3 1296.07 523.841   3
 -11   1   3 647.393 374.492   7
 -11  -1   3 896.018 390.583   7
  11  -1  -2 3032.47 564.914   3
 -11   1   2 2849.02 475.283   7
 -11  -1   2 2772.34 474.768   7
 -11   1   1 2728.58 459.078   7
 -11  -1   1 2724.16 452.872   7
 -11   1   0 2572.00 426.577   7
 -11  -1   0 2454.36 407.844   7
 -11   1  -1 423.953 327.806   7
 -11  -3   6 35.1626 293.237   7
 -11   3   5 2088.75 366.484   7
 -11  -3   5 2308.58 402.788   7
  11  -3  -4 1797.27 450.019   3
 -11   3   4 939.503 372.451   7
 -11  -3   4 1346.53 393.567   7
  11  -3  -3 2027.10 479.519   3
 -11   3   3 2003.08 390.023   7
 -11  -3   3 1782.29 386.507   7
  11  -3  -2 7704.92 590.010   3
 -11   3   2 6613.34 591.692   7
 -11  -3   2 6429.23 569.703   7
  11  -3  -1 19448.6 760.895   3
 -11   3   1 18209.0 865.279   7
 -11  -3   1 16597.6 750.130   7
  11  -3   0 1973.78 433.019   3
 -11   3   0 1248.70 389.984   7
 -11  -3   0 1730.15 415.528   7
 -11   3  -1 5823.20 395.078   7
  11  -5  -5 405.018 389.120   3
 -11  -5   5 349.381 313.851   7
  11  -5  -4 165.249 409.981   3
 -11   5   4-17.5736 394.081   7
 -11  -5   4 251.404 358.324   7
  11  -5  -3 1411.79 427.601   3
 -11   5   3 1582.99 381.402   7
 -11  -5   3 1189.89 374.410   7
 -11   5   2 9362.96 589.437   7
 -11  -5   2 8653.89 528.873   7
  11  -5  -1 1111.81 416.189   3
 -11   5   1 1101.89 360.124   7
  11  -5   0 804.123 355.754   3
 -11   5   0 51.7465 323.106   7
  11  -7  -4 732.038 340.136   3
  11  -7  -3 914.393 362.168   3
  11  -7  -2-604.154 348.927   3
  11  -7  -1 540.531 330.667   3
;
_shelx_hkl_checksum     77740
_shelx_res_file
;
    az42.res created by SHELXL-2014/7
TITL exp_1572AK42 in Cc
CELL 1.54184   9.4340  17.1340   8.8260  90.000 105.010  90.000
ZERR    4.00   0.0019   0.004   0.0018   0.000   0.04   0.000
LATT -7
SYMM X, -Y, 0.5+Z
SFAC  C   H   N   O   S
UNIT   68   56   8   4   4
TEMP 20
SIZE 0.5 0.2 0.2
ACTA
L.S. 10
BOND $H
FMAP 2
PLAN -20
WGHT    0.085700
FVAR       7.92553
S     5    0.840581    0.727032    0.431630    11.00000    0.06201    0.03365 =
         0.06820    0.00051    0.00393   -0.00665
O     4    0.337733    0.356521    0.079021    11.00000    0.03883    0.04290 =
         0.05310   -0.00581    0.00059   -0.00761
N5    3    0.768210    0.469964    0.482620    11.00000    0.03603    0.02950 =
         0.04077    0.00137   -0.00133   -0.00220
C5A   1    0.681911    0.512586    0.374826    11.00000    0.03555    0.02891 =
         0.03333    0.00046    0.00385    0.00034
N10   3    0.695989    0.592294    0.363163    11.00000    0.04200    0.02626 =
         0.03486   -0.00006    0.00067    0.00033
C11   1    0.810463    0.633711    0.460118    11.00000    0.03805    0.03095 =
         0.04109   -0.00064    0.00781    0.00023
C11A  1    0.903993    0.587332    0.585275    11.00000    0.03491    0.03201 =
         0.03571   -0.00195    0.00576   -0.00277
C1    1    1.018671    0.621558    0.700366    11.00000    0.04409    0.03990 =
         0.04784   -0.00464    0.00186   -0.00516
AFIX  43
H1A   2    1.035375    0.674988    0.698163    11.00000   -1.20000
AFIX   0
C2    1    1.105775    0.576522    0.815596    11.00000    0.04088    0.05959 =
         0.04790   -0.00936   -0.00367   -0.01059
AFIX  43
H2A   2    1.180004    0.599801    0.892604    11.00000   -1.20000
AFIX   0
C3    1    1.084221    0.495495    0.818755    11.00000    0.03783    0.05551 =
         0.04329    0.00492    0.00032    0.00283
AFIX  43
H3A   2    1.145303    0.465236    0.896289    11.00000   -1.20000
AFIX   0
C4    1    0.972804    0.460958    0.707191    11.00000    0.03831    0.03837 =
         0.04411    0.00250    0.00298   -0.00029
AFIX  43
H4A   2    0.958485    0.407313    0.709479    11.00000   -1.20000
AFIX   0
C4A   1    0.880339    0.506503    0.589530    11.00000    0.03204    0.03365 =
         0.03707    0.00061    0.00402   -0.00126
C6    1    0.560956    0.472099    0.259078    11.00000    0.03193    0.03361 =
         0.03470   -0.00138    0.00174   -0.00335
C7    1    0.430149    0.517557    0.168119    11.00000    0.03658    0.04102 =
         0.04393   -0.00818   -0.00238   -0.00047
AFIX  23
H7A   2    0.341247    0.493881    0.182774    11.00000   -1.20000
H7B   2    0.426090    0.515314    0.057259    11.00000   -1.20000
AFIX   0
C8    1    0.437115    0.601760    0.219922    11.00000    0.04714    0.03654 =
         0.05105   -0.00251   -0.00263    0.01169
AFIX  23
H8A   2    0.366261    0.632087    0.143200    11.00000   -1.20000
H8B   2    0.411499    0.605323    0.319279    11.00000   -1.20000
AFIX   0
C9    1    0.587326    0.634890    0.237652    11.00000    0.05670    0.03464 =
         0.04637    0.01035   -0.00479    0.00420
AFIX  23
H9A   2    0.614299    0.630277    0.139181    11.00000   -1.20000
H9B   2    0.587614    0.689818    0.264339    11.00000   -1.20000
AFIX   0
C12   1    0.581157    0.395583    0.235984    11.00000    0.03716    0.03069 =
         0.03957    0.00276    0.00013   -0.00139
AFIX  43
H12A  2    0.671729    0.375750    0.290666    11.00000   -1.20000
AFIX   0
C13   1    0.484480    0.340218    0.140151    11.00000    0.04173    0.03729 =
         0.03539   -0.00041    0.00480   -0.00201
C14   1    0.511422    0.266518    0.097301    11.00000    0.05427    0.03276 =
         0.05137   -0.00289    0.00295   -0.00268
AFIX  43
H14A  2    0.601839    0.241340    0.122604    11.00000   -1.20000
AFIX   0
C15   1    0.377996    0.235214    0.007851    11.00000    0.06658    0.03494 =
         0.05358   -0.00830    0.00378   -0.01430
AFIX  43
H15A  2    0.362767    0.185570   -0.035959    11.00000   -1.20000
AFIX   0
C16   1    0.277350    0.291415   -0.001412    11.00000    0.04974    0.05338 =
         0.05102   -0.00983    0.00078   -0.01898
AFIX  43
H16A  2    0.179098    0.286682   -0.055610    11.00000   -1.20000
AFIX   0
HKLF 4
REM  exp_1572AK42 in Cc
REM R1 =  0.0445 for    1717 Fo > 4sig(Fo)  and  0.0520 for all    1969 data
REM    190 parameters refined using      2 restraints
END
WGHT      0.0858      0.0000
REM Highest difference peak  0.216,  deepest hole -0.249,  1-sigma level  0.054
Q1    1   0.6452  0.7360  0.3045  11.00000  0.05    0.22
Q2    1   0.6430  0.6059  0.3391  11.00000  0.05    0.21
Q3    1   0.8442  0.6087  0.5483  11.00000  0.05    0.21
Q4    1   1.0364  0.6017  0.7743  11.00000  0.05    0.19
Q5    1   0.7894  0.7211  0.5124  11.00000  0.05    0.18
Q6    1   0.7013  0.6037  0.4192  11.00000  0.05    0.18
Q7    1   0.7928  0.6056  0.3317  11.00000  0.05    0.18
Q8    1   0.7652  0.4770  0.4434  11.00000  0.05    0.18
Q9    1   0.6173  0.4886  0.2986  11.00000  0.05    0.18
Q10   1   0.6194  0.6040  0.0872  11.00000  0.05    0.16
Q11   1   0.8886  0.7308  0.3043  11.00000  0.05    0.16
Q12   1   1.0316  0.7266  0.5993  11.00000  0.05    0.16
Q13   1   0.9887  0.6002  0.6083  11.00000  0.05    0.16
Q14   1   1.2605  0.6113  1.0389  11.00000  0.05    0.15
Q15   1   0.6983  0.4688  0.4765  11.00000  0.05    0.15
Q16   1   0.4758  0.2716  0.1976  11.00000  0.05    0.15
Q17   1   0.5917  0.4686  0.2243  11.00000  0.05    0.15
Q18   1   0.7488  0.8198  0.3182  11.00000  0.05    0.15
Q19   1   0.9795  0.5145  0.9820  11.00000  0.05    0.15
Q20   1   0.9553  0.5023  0.6036  11.00000  0.05    0.14
;
_shelx_res_checksum     8859
