# Supplementary material for: (E)-6-(Furan-2-yl­methyl­idene)-6,7,8,9-tetra­hydro­pyrido[2,1-b]quinazoline-11-thione
Source: IUCrdata. 2020 Mar 13;5(Pt 3):0. doi: 10.1107/S2414314620003569 (PMC9462198; doi:10.1107/S2414314620003569)
Supplement: Supplementary file 2 [file x-05-00000-Isup2.hkl]

data_I                                                                          
_shelx_title ' exp_1572AK42 in Cc'                                              
_shelx_refln_list_code          4                                               
_shelx_F_calc_maximum      131.66                                               
_exptl_crystal_F_000       616.00                                               
_reflns_d_resolution_high  0.7956                                               
                                                                                
loop_                                                                           
 _space_group_symop_operation_xyz                                               
 'x, y, z'                                                                      
 'x, -y, z+1/2'                                                                 
 'x+1/2, y+1/2, z'                                                              
 'x+1/2, -y+1/2, z+1/2'                                                         
                                                                                
_cell_length_a     9.4340                                                       
_cell_length_b    17.1340                                                       
_cell_length_c     8.8260                                                       
_cell_angle_alpha  90.000                                                       
_cell_angle_beta  105.010                                                       
_cell_angle_gamma  90.000                                                       
                                                                                
_shelx_F_squared_multiplier     1.000                                           
                                                                                
loop_                                                                           
 _refln_index_h                                                                 
 _refln_index_k                                                                 
 _refln_index_l                                                                 
 _refln_F_squared_calc                                                          
 _refln_F_squared_meas                                                          
 _refln_F_squared_sigma                                                         
 _refln_observed_status                                                         
   0   0 -10          9.80         -0.06         9.16 o                         
   2   0 -10        216.44        226.84        12.49 o                         
   4   0 -10         49.29         38.16         9.36 o                         
   6   0 -10         34.98         32.92         7.14 o                         
  -1   1 -10         34.27         37.42         8.23 o                         
   1   1 -10        371.17        405.17        17.08 o                         
   3   1 -10         16.51         14.87         9.15 o                         
   5   1 -10         10.50         12.03         5.80 o                         
   7   1 -10         16.15         16.38         6.69 o                         
   0   2 -10        108.85        129.19        11.02 o                         
   2   2 -10        106.65        118.80        11.92 o                         
   4   2 -10         14.34         10.09         9.17 o                         
   6   2 -10         10.96          9.87         5.59 o                         
  -1   3 -10         25.02         26.34         7.63 o                         
   1   3 -10        240.36        213.46        14.67 o                         
   3   3 -10         18.53         22.33         9.29 o                         
   5   3 -10         14.15         11.95         7.15 o                         
   7   3 -10         39.50         27.45         6.79 o                         
   0   4 -10         46.45         55.28         8.42 o                         
   2   4 -10         68.88         57.49        10.16 o                         
   4   4 -10         45.03         51.55         8.57 o                         
   6   4 -10         39.48         42.80         5.33 o                         
  -1   5 -10         28.50         24.80         6.67 o                         
   1   5 -10        124.14        122.57        10.98 o                         
   3   5 -10          0.51         -1.69         8.06 o                         
   5   5 -10         12.10         12.49         5.24 o                         
   0   6 -10         56.95         65.98         7.96 o                         
   2   6 -10          8.24          0.52         7.55 o                         
   4   6 -10         33.26         45.21         7.65 o                         
   6   6 -10         11.71         19.40         4.34 o                         
   1   7 -10         47.59         43.36         7.07 o                         
   3   7 -10          3.71         11.86         7.15 o                         
   5   7 -10         13.54         15.12         6.54 o                         
   2   8 -10         28.65         22.36         6.17 o                         
   4   8 -10         14.57         19.99         6.15 o                         
   3   9 -10         19.59         20.39         5.38 o                         
  -3   1  -9         89.56         84.92         8.25 o                         
  -1   1  -9         39.73         38.84         7.97 o                         
   1   1  -9        114.62        108.36        14.60 o                         
   3   1  -9         83.83         94.51         6.45 o                         
   5   1  -9         44.43         45.45         5.34 o                         
   7   1  -9          6.28          4.88         5.07 o                         
  -2   2  -9         83.29         77.52         7.94 o                         
   0   2  -9         82.85         84.16         9.37 o                         
   2   2  -9          1.79         13.26         8.45 o                         
   4   2  -9         34.35         24.55         6.31 o                         
   6   2  -9         50.11         41.69         5.62 o                         
   8   2  -9          1.48          2.32         4.65 o                         
  -3   3  -9          4.23          7.35         8.21 o                         
  -1   3  -9        157.09        149.69        14.86 o                         
   1   3  -9        141.95        133.53        14.57 o                         
   3   3  -9         31.93         28.08         8.47 o                         
   5   3  -9         58.54         71.02         8.64 o                         
   7   3  -9         17.91         23.23         5.12 o                         
  -2   4  -9          4.51         -3.32         9.11 o                         
   0   4  -9          8.47         39.73        11.13 o                         
   2   4  -9          4.23         25.98         8.20 o                         
   4   4  -9         11.45         12.39         8.03 o                         
   6   4  -9         28.60         31.62         5.60 o                         
   8   4  -9          1.11          4.52         5.19 o                         
  -3   5  -9         34.03         33.01         7.59 o                         
  -1   5  -9         69.05         71.02        11.65 o                         
   1   5  -9        101.79        116.33        14.20 o                         
   3   5  -9          0.20         -5.85         7.55 o                         
   5   5  -9        180.67        154.57        10.08 o                         
   7   5  -9         25.98         23.12         5.60 o                         
  -2   6  -9          5.42         -4.71         7.57 o                         
   0   6  -9        151.44        155.76        14.46 o                         
   2   6  -9         32.28         57.54        11.75 o                         
   4   6  -9         86.41         90.92         8.62 o                         
   6   6  -9         34.89         41.81         6.69 o                         
   8   6  -9         36.18         37.05         4.50 o                         
  -3   7  -9         32.03         34.78         5.65 o                         
  -1   7  -9         12.09         -8.53         8.53 o                         
   1   7  -9         13.07         16.18         9.25 o                         
   3   7  -9         10.64          9.66         6.84 o                         
   5   7  -9        154.97        150.81         9.06 o                         
   7   7  -9         10.62          5.70         4.91 o                         
  -2   8  -9         19.00         21.37         6.39 o                         
   0   8  -9         41.40         32.13         8.60 o                         
   2   8  -9        159.05        174.35        13.36 o                         
   4   8  -9        348.92        371.51        11.51 o                         
   6   8  -9         43.95         53.33         7.06 o                         
  -1   9  -9         47.13         48.48         6.92 o                         
   1   9  -9         51.20         57.16         8.64 o                         
   3   9  -9         51.74         55.73         8.30 o                         
   5   9  -9         77.67         75.02         5.51 o                         
   7   9  -9          1.45          2.45         4.99 o                         
   0  10  -9         44.01         39.35         6.95 o                         
   2  10  -9         34.39         45.28         7.59 o                         
   4  10  -9         34.78         37.10         6.74 o                         
   6  10  -9         35.08         28.17         5.54 o                         
   1  11  -9          2.34          5.21         6.84 o                         
   3  11  -9          0.87          1.91         6.65 o                         
  -4   0  -8        172.69        181.45        15.08 o                         
  -2   0  -8        269.35        277.88        19.59 o                         
   0   0  -8        543.92        619.26        27.61 o                         
   2   0  -8        343.01        372.22        22.36 o                         
   4   0  -8        128.84        162.23        10.43 o                         
   6   0  -8         48.30         56.20        10.16 o                         
   8   0  -8         49.59         69.73         9.47 o                         
  -5   1  -8         12.45         13.93         5.83 o                         
  -3   1  -8         94.93         95.01         9.07 o                         
  -1   1  -8       1283.75       1351.08        35.91 o                         
   1   1  -8         87.12        103.54         7.96 o                         
   3   1  -8         38.78         47.56         6.44 o                         
   5   1  -8         40.25         44.63         7.94 o                         
   7   1  -8          2.57          0.53         6.78 o                         
   9   1  -8        110.20         94.63         7.50 o                         
  -4   2  -8         41.49         51.67         9.04 o                         
  -2   2  -8        303.13        313.63        13.96 o                         
   0   2  -8        135.36        166.19        11.43 o                         
   2   2  -8         26.99         25.62         6.57 o                         
   4   2  -8          0.24         -8.92         8.92 o                         
   6   2  -8        105.07        113.09        11.67 o                         
   8   2  -8         28.94         13.17         6.52 o                         
  -5   3  -8         23.87         36.85         7.67 o                         
  -3   3  -8         25.52         28.55         8.06 o                         
  -1   3  -8        408.20        415.76        15.42 o                         
   1   3  -8         54.42         47.87         9.04 o                         
   3   3  -8         20.93         23.43         7.40 o                         
   5   3  -8        106.74         87.47        13.39 o                         
   7   3  -8         31.93         18.79        12.00 o                         
   9   3  -8         73.42         83.05         8.83 o                         
  -4   4  -8         47.26         47.61        10.69 o                         
  -2   4  -8          1.51          2.12        11.35 o                         
   0   4  -8        133.17        105.76        15.35 o                         
   2   4  -8         76.01         76.00         9.30 o                         
   4   4  -8        124.00        126.07         9.55 o                         
   6   4  -8         12.97          3.50         7.97 o                         
   8   4  -8        380.97        392.29        19.46 o                         
  -5   5  -8         51.08         52.91         7.05 o                         
  -3   5  -8         18.47         13.20        10.08 o                         
  -1   5  -8         12.50         13.49        11.11 o                         
   1   5  -8        131.46        130.21        10.68 o                         
   3   5  -8         28.97         29.45         8.53 o                         
   5   5  -8         61.18         69.15         8.59 o                         
   7   5  -8         30.94         41.82        10.25 o                         
   9   5  -8        102.38        100.78         9.01 o                         
  -4   6  -8        111.45        100.98        10.06 o                         
  -2   6  -8        119.87        128.57        14.84 o                         
   0   6  -8         37.40         29.60        12.25 o                         
   2   6  -8        126.02        139.27        10.55 o                         
   4   6  -8         86.36        101.73         9.28 o                         
   6   6  -8         12.88         16.42        10.32 o                         
   8   6  -8         23.62         26.87         8.14 o                         
  -3   7  -8        104.84         90.51        10.93 o                         
  -1   7  -8        340.31        359.54        16.25 o                         
   1   7  -8         23.76         25.11        12.10 o                         
   3   7  -8         77.12         80.31         8.68 o                         
   5   7  -8         36.57         24.20        10.86 o                         
   7   7  -8          5.45          2.09         9.08 o                         
   9   7  -8          4.86          6.54         5.83 o                         
  -4   8  -8         21.13         22.02         6.89 o                         
  -2   8  -8         30.46         36.79         7.80 o                         
   0   8  -8         70.86         74.00         8.69 o                         
   2   8  -8        108.81        103.30         6.99 o                         
   4   8  -8        103.18         86.57         6.64 o                         
   6   8  -8         23.55         16.74         9.23 o                         
   8   8  -8          1.43          1.30         6.82 o                         
  -3   9  -8         72.88         76.46         5.79 o                         
  -1   9  -8        103.44        107.30        16.24 o                         
   1   9  -8         39.16         48.96         7.28 o                         
   3   9  -8        224.25        220.96         8.48 o                         
   5   9  -8        144.91        149.86         6.69 o                         
   7   9  -8          7.56         13.44         5.49 o                         
  -2  10  -8         70.98         60.17         5.63 o                         
   0  10  -8         34.98         31.52         6.64 o                         
   2  10  -8         94.50         86.37         7.28 o                         
   4  10  -8         71.21         66.25         6.73 o                         
   6  10  -8         20.64         20.91         5.49 o                         
  -1  11  -8        131.25        143.28        11.01 o                         
   1  11  -8         36.80         34.56         6.04 o                         
   3  11  -8         41.47         38.35         6.04 o                         
   5  11  -8         20.70         17.35         5.61 o                         
   7  11  -8          1.53         -0.84         6.10 o                         
  -2  12  -8          4.86         -0.29         5.59 o                         
   0  12  -8          1.53          0.07         5.57 o                         
   2  12  -8         10.05         16.18         6.96 o                         
   4  12  -8        225.38        229.65        21.28 o                         
  -1  13  -8          4.06          3.93         5.31 o                         
   1  13  -8         21.68         28.47         6.52 o                         
   3  13  -8         89.73         92.46         7.35 o                         
   5  13  -8         47.45         42.54         5.72 o                         
   0  14  -8         59.90         32.46         4.81 o                         
   2  14  -8          2.53          0.06         5.77 o                         
   4  14  -8        119.53         59.70         5.14 o                         
  -5   1  -7         34.23         40.32         7.32 o                         
  -3   1  -7        161.22        133.15        10.79 o                         
  -1   1  -7        613.69        657.33        19.25 o                         
   1   1  -7        263.56        269.08         9.11 o                         
   3   1  -7        298.29        297.33        13.51 o                         
   5   1  -7         40.28         26.07         8.56 o                         
   7   1  -7         23.88         14.09         7.11 o                         
   9   1  -7          4.62         -0.47         9.29 o                         
  -6   2  -7         36.67         51.36         6.42 o                         
  -4   2  -7        247.27        215.11        12.12 o                         
  -2   2  -7        183.91        148.49        13.14 o                         
   0   2  -7         20.43         29.77         7.66 o                         
   2   2  -7        357.36        399.13        10.86 o                         
   4   2  -7        375.79        376.57        41.01 o                         
   6   2  -7         26.95         31.62         8.32 o                         
   8   2  -7         63.54         65.01        16.50 o                         
  10   2  -7         15.79         14.28         7.19 o                         
  -5   3  -7         16.61         15.33         7.20 o                         
  -3   3  -7        367.79        366.73        56.83 o                         
  -1   3  -7        214.81        219.90        20.09 o                         
   1   3  -7        344.03        328.11        11.60 o                         
   3   3  -7         23.20         21.44         9.59 o                         
   5   3  -7        308.34        293.93        34.53 o                         
   7   3  -7        160.13        181.29        10.64 o                         
   9   3  -7         55.51         66.29        10.20 o                         
  -6   4  -7        194.19        214.78        12.54 o                         
  -4   4  -7         38.23         37.42         8.61 o                         
  -2   4  -7        103.44        112.40        14.00 o                         
   0   4  -7         75.68         77.48         9.31 o                         
   2   4  -7         54.86         66.44         7.46 o                         
   4   4  -7         57.82         56.80         9.21 o                         
   6   4  -7         49.33         51.74         8.78 o                         
   8   4  -7        150.91        127.55        13.96 o                         
  10   4  -7          2.97          5.51         7.00 o                         
  -5   5  -7        134.57        143.73         8.26 o                         
  -3   5  -7        154.44        137.58        15.69 o                         
  -1   5  -7        386.89        388.28        22.87 o                         
   1   5  -7         87.15         93.79         9.66 o                         
   3   5  -7       1631.08       1731.02        89.70 o                         
   5   5  -7        154.57        163.09        16.32 o                         
   7   5  -7         11.41         10.89        11.38 o                         
   9   5  -7         42.01         53.01         9.51 o                         
  -6   6  -7         36.35         58.86         7.11 o                         
  -4   6  -7         24.63         18.03        10.38 o                         
  -2   6  -7         79.99         78.43         9.07 o                         
   0   6  -7         33.43         13.16        13.04 o                         
   2   6  -7        505.52        585.33        18.39 o                         
   4   6  -7         97.85        115.95        14.47 o                         
   6   6  -7         47.20         47.59        11.91 o                         
   8   6  -7         10.20          9.95         9.78 o                         
  10   6  -7         12.09         14.01         6.03 o                         
  -5   7  -7          7.96         14.58        10.28 o                         
  -3   7  -7        334.02        280.06        12.46 o                         
  -1   7  -7        289.00        272.12        13.25 o                         
   1   7  -7         30.12         27.47         7.84 o                         
   3   7  -7        155.79        149.63        10.48 o                         
   5   7  -7         13.59         17.32         8.64 o                         
   7   7  -7         19.64         30.98        10.01 o                         
   9   7  -7         14.53         19.42         7.01 o                         
  -4   8  -7         47.65         57.78        10.89 o                         
  -2   8  -7        183.88        166.99        10.78 o                         
   0   8  -7         71.47         74.92         8.95 o                         
   2   8  -7        220.27        249.58        13.23 o                         
   4   8  -7         48.70         38.76         8.30 o                         
   6   8  -7         97.45        112.17        12.36 o                         
   8   8  -7        114.67        144.84        11.32 o                         
  -5   9  -7         11.52          3.81         5.05 o                         
  -3   9  -7         39.32         33.89         9.25 o                         
  -1   9  -7         15.63         20.49         7.82 o                         
   1   9  -7         22.23         26.14        17.82 o                         
   3   9  -7        358.91        367.36        18.94 o                         
   5   9  -7         26.60         30.38         7.59 o                         
   7   9  -7         28.06         35.00         8.66 o                         
   9   9  -7          9.28          5.04         6.20 o                         
  -4  10  -7         41.89         52.05         6.16 o                         
  -2  10  -7         35.77         49.72         9.66 o                         
   0  10  -7        338.08        334.62        13.53 o                         
   2  10  -7        341.01        326.34        13.17 o                         
   4  10  -7        143.50        144.92         9.53 o                         
   6  10  -7         72.72         69.83         6.83 o                         
   8  10  -7          0.97          2.57         7.18 o                         
  -3  11  -7          5.43         10.24         5.90 o                         
  -1  11  -7         19.09         13.58        11.83 o                         
   1  11  -7         14.70         18.37         8.01 o                         
   3  11  -7        173.03        180.50         9.89 o                         
   5  11  -7          9.15          0.23         6.52 o                         
   7  11  -7         19.02         21.98         8.20 o                         
  -4  12  -7         41.01         53.07         5.68 o                         
  -2  12  -7        231.80        235.75        14.58 o                         
   0  12  -7        162.10        176.58         9.29 o                         
   2  12  -7        137.56        141.35         9.25 o                         
   4  12  -7         92.08        103.22         8.40 o                         
   6  12  -7        124.11        129.07        12.96 o                         
  -3  13  -7         90.14         95.02         7.43 o                         
  -1  13  -7          7.62          1.70         7.83 o                         
   1  13  -7         81.81         83.83        10.29 o                         
   3  13  -7        148.39        147.13        12.23 o                         
   5  13  -7         10.92         14.37         6.97 o                         
  -2  14  -7          3.71         13.14         5.93 o                         
   0  14  -7         74.28         73.80         9.36 o                         
   2  14  -7        553.80        581.96        20.44 o                         
   4  14  -7        131.71        122.31         9.68 o                         
  -1  15  -7          7.03          6.03         5.45 o                         
   1  15  -7         54.11         50.21         7.00 o                         
   3  15  -7         48.31         41.32         6.65 o                         
   5  15  -7          9.28          4.30         5.37 o                         
   0  16  -7         22.48         21.71         5.09 o                         
   2  16  -7         14.27          3.16         5.41 o                         
   4  16  -7         22.07         19.79         5.06 o                         
  -6   0  -6        383.97        378.07        19.69 o                         
  -4   0  -6       1867.95       1652.86        42.22 o                         
  -2   0  -6        865.95        828.31        29.40 o                         
   6   0  -6        327.85        329.24        17.84 o                         
   8   0  -6        217.89        227.89        15.08 o                         
  10   0  -6         10.82         24.66         8.94 o                         
  -7   1  -6         19.70         22.80         6.69 o                         
  -5   1  -6        109.62         96.16         7.34 o                         
  -3   1  -6       3115.45       2866.45        38.00 o                         
   5   1  -6         44.49         48.99         8.86 o                         
   7   1  -6        543.04        532.24        30.06 o                         
   9   1  -6         55.55         66.04         7.08 o                         
  -6   2  -6         83.28         72.84         7.16 o                         
  -4   2  -6        171.29        158.91         8.35 o                         
  -2   2  -6          0.51          0.22         7.69 o                         
   4   2  -6        146.21        123.32        12.91 o                         
   6   2  -6        773.43        813.38        90.55 o                         
   8   2  -6        100.03         91.82         7.93 o                         
  10   2  -6         45.88         57.43         8.27 o                         
  -7   3  -6         27.12         32.61         4.68 o                         
  -5   3  -6         33.93         28.88         6.44 o                         
  -3   3  -6        136.06        131.36         7.53 o                         
  -1   3  -6         12.50         20.73         9.24 o                         
   3   3  -6        496.18        557.40        18.36 o                         
   5   3  -6        231.30        253.25        28.44 o                         
   7   3  -6        254.22        237.49        21.60 o                         
   9   3  -6         11.92          9.54         9.50 o                         
  -6   4  -6        127.66        130.65         7.10 o                         
  -4   4  -6         32.08         30.46         6.76 o                         
  -2   4  -6          8.81          4.11         7.56 o                         
   0   4  -6        279.37        315.96        18.74 o                         
   2   4  -6         83.12         74.39         9.21 o                         
   4   4  -6        242.10        266.38        16.93 o                         
   6   4  -6       1063.59        915.07        32.08 o                         
   8   4  -6         15.69         13.83        11.15 o                         
  10   4  -6         15.13         21.17         7.65 o                         
  -7   5  -6         13.19         20.56         7.72 o                         
  -5   5  -6         44.93         41.39         6.17 o                         
  -3   5  -6        135.07        125.11         9.91 o                         
  -1   5  -6        514.34        489.55        16.37 o                         
   1   5  -6        106.03        121.25        14.32 o                         
   3   5  -6        111.64        114.94         8.12 o                         
   5   5  -6         11.32          3.29         9.71 o                         
   7   5  -6        380.56        319.72        20.44 o                         
   9   5  -6          6.65          5.04         9.93 o                         
  -6   6  -6          7.02         13.92         6.97 o                         
  -4   6  -6         50.58         53.36         8.50 o                         
  -2   6  -6        141.63        125.69        13.26 o                         
   0   6  -6        181.94        206.12        10.63 o                         
   2   6  -6         78.01         88.77        16.65 o                         
   4   6  -6        142.18        129.80         9.98 o                         
   6   6  -6        154.79        186.74        10.78 o                         
   8   6  -6          4.97          5.19        10.46 o                         
  10   6  -6         29.56         37.32         6.60 o                         
  -7   7  -6          2.21         16.50         6.57 o                         
  -5   7  -6        126.26        120.14         8.56 o                         
  -3   7  -6        343.00        280.69        20.18 o                         
  -1   7  -6        105.33        121.62        13.42 o                         
   1   7  -6        256.67        290.27        12.98 o                         
   3   7  -6        538.36        583.24        25.46 o                         
   5   7  -6        196.47        218.51        16.61 o                         
   7   7  -6        107.02        111.11        13.07 o                         
   9   7  -6         61.28         72.31         9.21 o                         
  -6   8  -6         30.60         33.34         8.62 o                         
  -4   8  -6        147.36        117.85         9.05 o                         
  -2   8  -6         51.32         25.84         7.86 o                         
   0   8  -6        191.55        198.16        10.85 o                         
   2   8  -6        138.40        166.92        14.35 o                         
   4   8  -6        127.05        132.50         9.86 o                         
   6   8  -6          4.89         -0.05         7.43 o                         
   8   8  -6         13.14         24.77         9.45 o                         
  10   8  -6          1.33          0.94         5.99 o                         
  -5   9  -6         39.79         53.85         9.99 o                         
  -3   9  -6        457.11        396.75        41.09 o                         
  -1   9  -6          9.90          6.57         8.68 o                         
   1   9  -6        982.18       1000.41        22.54 o                         
   3   9  -6        644.31        663.77        27.55 o                         
   5   9  -6          3.58         -8.03         8.03 o                         
   7   9  -6          8.68          4.15         6.78 o                         
   9   9  -6        101.06        114.01         9.00 o                         
  -6  10  -6          2.75          3.27         6.27 o                         
  -4  10  -6        171.79        188.49        11.04 o                         
  -2  10  -6         63.03         65.48        10.06 o                         
   0  10  -6        203.58        194.30        10.88 o                         
   2  10  -6        102.77        102.48         9.18 o                         
   4  10  -6         13.28         31.09        11.90 o                         
   6  10  -6         79.49         78.07        10.67 o                         
   8  10  -6         22.74         12.29         7.85 o                         
  -5  11  -6         22.02         30.59         6.63 o                         
  -3  11  -6         92.34         84.34        11.71 o                         
  -1  11  -6        145.53        149.90        14.48 o                         
   1  11  -6        587.00        631.33        20.13 o                         
   3  11  -6        249.54        206.49        22.02 o                         
   5  11  -6         83.33         70.21        11.95 o                         
   7  11  -6        195.61        204.80        12.25 o                         
  -4  12  -6          3.24          4.56         7.35 o                         
  -2  12  -6         63.97         60.48        10.72 o                         
   0  12  -6          5.93          9.90        10.05 o                         
   2  12  -6        732.80        776.79        28.54 o                         
   4  12  -6         78.97         54.85        10.41 o                         
   6  12  -6         26.83          5.41         8.00 o                         
  -5  13  -6         16.90         29.52         5.00 o                         
  -3  13  -6         86.43         87.87        10.30 o                         
  -1  13  -6         31.14         48.81        11.19 o                         
   1  13  -6        284.98        329.75        19.63 o                         
   3  13  -6         62.14         74.42        11.34 o                         
   5  13  -6         28.89         31.52         8.53 o                         
  -4  14  -6         20.48         25.36         5.64 o                         
  -2  14  -6         72.19         88.31        10.28 o                         
   0  14  -6         80.28        100.39        11.73 o                         
   2  14  -6        424.56        460.46        21.12 o                         
   4  14  -6         13.97         10.47         8.15 o                         
   6  14  -6         21.89         18.07         6.50 o                         
  -3  15  -6         52.95         67.38         7.26 o                         
  -1  15  -6         12.12         -2.87         7.83 o                         
   1  15  -6         25.66         19.96         8.05 o                         
   3  15  -6         64.93         85.30         9.94 o                         
   5  15  -6         23.27         22.39         6.90 o                         
  -2  16  -6         21.95         23.03         6.08 o                         
   0  16  -6         35.88         30.67         8.16 o                         
   2  16  -6         33.49         35.50         6.94 o                         
   4  16  -6         21.57         31.14         6.79 o                         
  -1  17  -6         20.28         18.56         5.48 o                         
   1  17  -6         29.48         35.31         6.45 o                         
   3  17  -6         52.80         55.23         6.67 o                         
   2  18  -6         72.69         33.00         4.76 o                         
  -7   1  -5         12.24         18.00         5.77 o                         
  -5   1  -5        759.53        673.45        16.12 o                         
  -3   1  -5       1298.54       1238.99        33.39 o                         
   7   1  -5         91.72         83.94        12.06 o                         
   9   1  -5         17.84         12.86         7.66 o                         
  11   1  -5         16.17         23.49         7.87 o                         
  -8   2  -5          9.30          5.91         4.45 o                         
  -6   2  -5        108.07        107.46         7.69 o                         
  -4   2  -5        315.63        280.78        10.21 o                         
   2   2  -5        808.55        831.01        20.27 o                         
   6   2  -5        288.32        286.37        40.04 o                         
   8   2  -5        124.49        122.71         9.02 o                         
  10   2  -5          3.99          2.30         9.02 o                         
  -7   3  -5         64.31         68.59         6.44 o                         
  -5   3  -5         97.27         79.31         7.15 o                         
  -3   3  -5        203.58        209.54         8.94 o                         
   1   3  -5        785.99        831.61        21.71 o                         
   3   3  -5       1208.10       1111.34        23.42 o                         
   7   3  -5        132.02        131.05        12.53 o                         
   9   3  -5         46.76         68.54        10.56 o                         
  -8   4  -5         86.61         98.36         7.36 o                         
  -6   4  -5        131.42        137.01         8.00 o                         
  -4   4  -5        200.48        207.07        11.44 o                         
   0   4  -5       1589.88       1808.30        34.25 o                         
   2   4  -5          8.37          0.30         6.06 o                         
   4   4  -5        170.31        157.30         9.94 o                         
   6   4  -5        529.07        463.22        32.17 o                         
   8   4  -5          4.29          5.74        11.70 o                         
  10   4  -5         53.56         66.88         9.27 o                         
  -7   5  -5         99.36        120.53         6.72 o                         
  -5   5  -5          6.95          4.96         6.61 o                         
  -3   5  -5        227.32        245.86        12.14 o                         
   1   5  -5       3965.13       3985.46        50.46 o                         
   3   5  -5        498.27        438.52        16.26 o                         
   5   5  -5        122.96        137.73        13.97 o                         
   7   5  -5        128.94        122.41        13.22 o                         
   9   5  -5         30.90         25.89        10.15 o                         
  11   5  -5          2.07          6.45         6.19 o                         
  -8   6  -5        132.38        143.72         6.39 o                         
  -6   6  -5        198.67        212.72        11.45 o                         
  -4   6  -5         54.90         51.33         7.98 o                         
  -2   6  -5        496.03        513.81        30.02 o                         
   0   6  -5        672.63        765.45        24.05 o                         
   2   6  -5          9.10          7.48         8.03 o                         
   4   6  -5        320.82        293.57        14.55 o                         
   6   6  -5        279.24        278.94        11.92 o                         
   8   6  -5         46.17         62.07        11.02 o                         
  10   6  -5          3.73         10.40         7.54 o                         
  -7   7  -5         16.14         20.55         5.53 o                         
  -5   7  -5        735.53        612.74        47.61 o                         
  -3   7  -5        695.87        582.14        39.58 o                         
  -1   7  -5         33.94         36.38        11.03 o                         
   1   7  -5        141.41        148.87        11.22 o                         
   3   7  -5        162.25        143.96        11.12 o                         
   5   7  -5         87.52        107.11         8.96 o                         
   7   7  -5         70.70         73.04         7.00 o                         
   9   7  -5        106.02        103.68        11.92 o                         
  -6   8  -5         69.92         71.42         7.83 o                         
  -4   8  -5        679.06        593.31        39.61 o                         
  -2   8  -5        737.29        731.55        43.43 o                         
   0   8  -5        166.33        182.26        14.56 o                         
   4   8  -5         87.93         75.79         9.95 o                         
   6   8  -5         64.27         57.45         8.07 o                         
   8   8  -5          2.94          7.15        10.02 o                         
  10   8  -5        320.51        363.76        14.51 o                         
  -7   9  -5         10.25          2.82         6.13 o                         
  -5   9  -5          8.21          4.37         6.60 o                         
  -3   9  -5        183.72        154.97        11.28 o                         
  -1   9  -5         30.40         28.94         8.44 o                         
   1   9  -5       1039.98       1136.90        22.88 o                         
   3   9  -5         61.36         51.92        12.90 o                         
   5   9  -5        167.64        183.90        18.99 o                         
   7   9  -5          0.16         -2.32         7.03 o                         
   9   9  -5         74.78         75.70         8.20 o                         
  -6  10  -5        136.09        139.45        10.88 o                         
  -4  10  -5         99.09         94.89         8.45 o                         
  -2  10  -5        610.75        636.57        24.19 o                         
   0  10  -5        341.06        308.84        19.50 o                         
   2  10  -5        427.39        455.02        22.38 o                         
   4  10  -5        147.68        132.99        13.31 o                         
   6  10  -5        133.98        120.77         9.36 o                         
   8  10  -5         37.40         48.00         8.80 o                         
  10  10  -5         21.98         19.98         5.08 o                         
  -7  11  -5          6.64          2.38         5.37 o                         
  -5  11  -5         17.31          5.11         7.33 o                         
  -3  11  -5         93.31        104.55        11.89 o                         
  -1  11  -5        126.59        121.04        15.18 o                         
   1  11  -5        558.63        581.19        26.47 o                         
   3  11  -5          7.29          8.58        10.92 o                         
   5  11  -5         39.30         43.42        10.70 o                         
   7  11  -5         14.44         22.40         9.85 o                         
   9  11  -5          3.61          6.13         6.67 o                         
  -6  12  -5         28.56         26.43         6.13 o                         
  -4  12  -5        271.15        305.92        17.81 o                         
  -2  12  -5         43.52         35.68        10.55 o                         
   0  12  -5       1134.68       1178.05        36.10 o                         
   2  12  -5         12.92         15.79        11.11 o                         
   4  12  -5        535.41        523.99        24.10 o                         
   6  12  -5        190.93        176.98        14.24 o                         
   8  12  -5          1.57          1.09         7.85 o                         
  -5  13  -5         15.46         18.05         6.91 o                         
  -3  13  -5         56.06         64.47        10.51 o                         
  -1  13  -5        382.48        373.65        21.52 o                         
   1  13  -5        449.50        471.76        23.89 o                         
   3  13  -5          9.26         -3.63        10.60 o                         
   5  13  -5        108.47         79.29        12.18 o                         
  -4  14  -5         51.98         67.05         8.98 o                         
  -2  14  -5        233.75        255.74        17.03 o                         
   0  14  -5        918.48        957.61        32.24 o                         
   2  14  -5        375.74        392.50        21.26 o                         
   4  14  -5         10.75          2.26         8.85 o                         
   6  14  -5          3.64          9.06         8.35 o                         
  -3  15  -5         47.25         59.25         9.12 o                         
  -1  15  -5         16.97         22.67         9.79 o                         
   1  15  -5        156.54        145.50        13.81 o                         
   3  15  -5        131.07        130.17        12.71 o                         
   5  15  -5          1.93         -2.76         8.25 o                         
  -4  16  -5        103.69        114.86         6.64 o                         
  -2  16  -5        201.46        200.69        13.10 o                         
   0  16  -5         92.39        103.87        11.90 o                         
   2  16  -5        110.25        121.40        11.46 o                         
   4  16  -5         33.29         24.77         7.30 o                         
  -3  17  -5         56.97         49.67         5.37 o                         
  -1  17  -5         22.03         15.29         7.30 o                         
   1  17  -5         35.54         35.54         7.83 o                         
   3  17  -5         42.77         37.74         7.66 o                         
   5  17  -5        205.56        180.35        10.08 o                         
   0  18  -5         39.04         54.78         6.21 o                         
   2  18  -5         39.34         46.64         6.20 o                         
   4  18  -5         45.29         35.38         5.50 o                         
  -8   0  -4        112.07        108.72         8.46 o                         
  -6   0  -4       2350.28       2138.96        59.30 o                         
   2   0  -4       1523.97       1513.53        22.03 o                         
   8   0  -4         24.26         35.55        10.82 o                         
  10   0  -4        300.42        320.02        15.94 o                         
  -9   1  -4          9.69          6.88         5.15 o                         
  -7   1  -4         75.94         76.23         6.22 o                         
  -5   1  -4       3927.48       3673.52        34.67 o                         
   1   1  -4        403.70        432.93        13.37 o                         
   3   1  -4        714.95        784.48        15.47 o                         
   7   1  -4        255.65        267.26        21.59 o                         
   9   1  -4         71.48         76.25         9.02 o                         
  11   1  -4          4.34         -0.88         8.26 o                         
  -8   2  -4        132.20        143.23         7.97 o                         
  -6   2  -4         86.77         86.83         9.78 o                         
   0   2  -4        839.39        831.78        19.83 o                         
   2   2  -4        798.78        874.97        17.77 o                         
   8   2  -4        101.39        118.95         8.98 o                         
  10   2  -4         55.85         55.65         9.30 o                         
  -9   3  -4         52.93         54.84         5.23 o                         
  -7   3  -4         91.52         76.04         6.97 o                         
  -5   3  -4        794.09        741.82        19.89 o                         
   3   3  -4       2270.94       2130.68        29.10 o                         
   7   3  -4        287.69        265.31        20.44 o                         
   9   3  -4          7.29         19.48        10.45 o                         
  11   3  -4         22.60         28.61         7.16 o                         
  -8   4  -4         34.34         26.73         5.24 o                         
  -6   4  -4        115.99        111.37         7.79 o                         
  -4   4  -4        217.98        170.76         9.96 o                         
   2   4  -4       2630.64       2387.95        32.72 o                         
   4   4  -4        662.57        658.48        18.50 o                         
   6   4  -4        210.40        203.68        14.57 o                         
   8   4  -4        242.98        264.00        13.58 o                         
  10   4  -4        194.73        222.94        15.23 o                         
  -9   5  -4          8.98         11.63         5.83 o                         
  -7   5  -4         90.50         96.18        10.66 o                         
  -5   5  -4        117.21        100.19        11.45 o                         
  -1   5  -4         24.50         25.04         6.31 o                         
   1   5  -4        690.05        672.58        18.72 o                         
   3   5  -4        317.87        258.74        12.32 o                         
   5   5  -4        472.79        424.10        16.16 o                         
   7   5  -4         22.49         32.42         8.61 o                         
   9   5  -4         11.00         26.87        10.31 o                         
  11   5  -4          3.84          2.63         6.53 o                         
  -8   6  -4         61.47         79.09         8.33 o                         
  -6   6  -4        169.11        122.53         9.32 o                         
  -4   6  -4        126.88        131.48        12.83 o                         
   0   6  -4        100.37         85.10         8.61 o                         
   2   6  -4       1289.23       1212.71        27.07 o                         
   4   6  -4       1531.43       1405.48        30.49 o                         
   6   6  -4         72.01         87.30         7.12 o                         
   8   6  -4        201.90        209.93        10.94 o                         
  10   6  -4        142.36        150.31        13.00 o                         
  -7   7  -4          0.18          4.36         6.70 o                         
  -5   7  -4        117.65        105.82         8.76 o                         
  -3   7  -4         15.23         12.84        10.56 o                         
  -1   7  -4        115.62        123.43        10.35 o                         
   1   7  -4       1014.67        950.58        24.77 o                         
   3   7  -4        340.77        284.08        14.38 o                         
   5   7  -4        527.62        596.82        15.74 o                         
   7   7  -4         85.74         92.53        14.66 o                         
   9   7  -4        181.22        215.80        10.79 o                         
  11   7  -4         15.30         11.65         5.41 o                         
  -8   8  -4          1.44          0.68         6.01 o                         
  -6   8  -4        150.23        118.95         9.53 o                         
  -4   8  -4         62.53         46.17         7.89 o                         
   0   8  -4        122.83         96.86         9.48 o                         
   2   8  -4        114.63        120.73        10.81 o                         
   4   8  -4        113.21        133.93        11.15 o                         
   6   8  -4          0.26          3.46         6.73 o                         
   8   8  -4         63.35         62.53         7.44 o                         
  10   8  -4         48.46         31.32         7.48 o                         
  -7   9  -4         14.33          9.81         7.01 o                         
  -5   9  -4        606.55        490.57        21.90 o                         
  -3   9  -4         30.82         38.46         9.74 o                         
  -1   9  -4        535.60        504.56        20.72 o                         
   1   9  -4        255.29        287.13        15.35 o                         
   3   9  -4        364.55        355.94        17.32 o                         
   5   9  -4        366.62        329.88        12.77 o                         
   7   9  -4        547.38        585.41        24.56 o                         
   9   9  -4         20.48         14.33         6.22 o                         
  -8  10  -4          8.35          4.28         4.88 o                         
  -6  10  -4        117.35        103.85        11.08 o                         
  -4  10  -4        118.32        109.19        10.99 o                         
  -2  10  -4        102.81        100.58        11.74 o                         
   0  10  -4         90.64        108.16        12.10 o                         
   2  10  -4        183.47        194.18        15.61 o                         
   4  10  -4        223.80        237.15        16.93 o                         
   6  10  -4         62.56         62.47         8.17 o                         
   8  10  -4         21.44         11.25         6.77 o                         
  10  10  -4         80.18         94.65         6.88 o                         
  -7  11  -4         34.94         40.39         6.31 o                         
  -5  11  -4         50.53         75.06        10.53 o                         
  -3  11  -4        178.83        139.03        12.85 o                         
  -1  11  -4       3419.27       3477.56        59.08 o                         
   1  11  -4       1780.25       1831.70        42.61 o                         
   3  11  -4        639.64        709.81        27.12 o                         
   5  11  -4        523.17        517.10        23.36 o                         
   7  11  -4        179.53        186.65         9.49 o                         
   9  11  -4         32.28         37.80         7.03 o                         
  -6  12  -4          3.22          4.99         7.00 o                         
  -4  12  -4        169.65        186.33        14.63 o                         
  -2  12  -4          7.11         20.06        11.38 o                         
   0  12  -4       1765.53       1950.88        45.07 o                         
   2  12  -4         75.58         78.02        12.85 o                         
   4  12  -4         37.54         22.25        11.66 o                         
   6  12  -4         10.86          8.35         9.43 o                         
   8  12  -4         26.32         19.54         6.20 o                         
  -5  13  -4        186.51        190.66        13.45 o                         
  -3  13  -4        204.96        209.39        15.88 o                         
  -1  13  -4        202.97        221.39        16.60 o                         
   1  13  -4        410.94        409.38        21.84 o                         
   3  13  -4        259.34        276.47        19.17 o                         
   5  13  -4        186.80        190.96        15.63 o                         
  -6  14  -4         93.95         99.39         7.52 o                         
  -4  14  -4         19.03         16.97         9.20 o                         
  -2  14  -4        146.66        179.88        15.58 o                         
   0  14  -4        364.86        348.81        21.03 o                         
   2  14  -4         19.92         18.22        11.38 o                         
   4  14  -4          3.37          4.92        10.51 o                         
   6  14  -4          6.53         20.71         8.09 o                         
  -5  15  -4         92.70         98.56         8.05 o                         
  -3  15  -4         58.67         70.11         9.33 o                         
  -1  15  -4        111.34        112.21        13.04 o                         
   1  15  -4         82.74         80.32        11.70 o                         
   3  15  -4         66.53         58.88        10.87 o                         
   5  15  -4         38.15         39.28         8.38 o                         
  -4  16  -4         80.99         90.51         8.10 o                         
  -2  16  -4         47.80         47.01         9.33 o                         
   0  16  -4         56.89         50.94        10.27 o                         
   2  16  -4         52.93         58.62         9.88 o                         
   4  16  -4          0.45          5.19         8.70 o                         
  -3  17  -4         10.22          3.90         7.02 o                         
  -1  17  -4          4.55          4.25         7.95 o                         
   1  17  -4         71.18         71.12        10.51 o                         
   5  17  -4         83.02         69.81         7.67 o                         
  -2  18  -4         28.07         21.11         6.31 o                         
   0  18  -4        123.32        136.02         9.92 o                         
   2  18  -4         46.46         36.15         6.96 o                         
   4  18  -4        203.60        184.92         9.51 o                         
  -9   1  -3         18.68         25.24         4.55 o                         
  -7   1  -3        894.06        852.78        24.54 o                         
   1   1  -3       9792.15       9061.25        48.30 o                         
   3   1  -3        998.76        990.37        11.84 o                         
   7   1  -3        613.99        658.64        16.74 o                         
   9   1  -3        155.99        182.43        15.24 o                         
  11   1  -3         10.32         20.63         8.34 o                         
  -8   2  -3         12.53         16.71         5.43 o                         
  -6   2  -3        377.43        376.58        10.51 o                         
   0   2  -3        130.59        146.75         8.00 o                         
   2   2  -3       3379.80       3394.39        30.63 o                         
   4   2  -3       1740.95       1840.06        24.45 o                         
   8   2  -3         94.17         85.93        10.62 o                         
  10   2  -3         26.39         42.92        10.01 o                         
  -9   3  -3        205.43        242.55        16.52 o                         
  -7   3  -3         55.78         44.10         7.96 o                         
  -5   3  -3        234.89        225.73        10.79 o                         
  -1   3  -3       3121.70       3188.96        36.06 o                         
   1   3  -3        889.92        786.60        16.22 o                         
   3   3  -3       1236.65       1161.11        20.33 o                         
   5   3  -3        512.50        497.52        15.10 o                         
   7   3  -3         44.50         47.88         8.21 o                         
   9   3  -3         29.95         39.84         7.48 o                         
  11   3  -3         35.78         32.27         7.63 o                         
  -8   4  -3         13.52         19.02         5.98 o                         
  -6   4  -3         28.80         27.13         6.64 o                         
   0   4  -3         17.45         10.77         4.38 o                         
   2   4  -3         52.19         59.98         6.16 o                         
   4   4  -3        342.34        323.64        13.05 o                         
   8   4  -3        158.80        159.73        12.07 o                         
  10   4  -3         30.25         48.46         9.28 o                         
  -9   5  -3          5.40          3.28         8.86 o                         
  -7   5  -3        224.14        201.15        11.17 o                         
  -5   5  -3         52.00         44.84        11.33 o                         
  -1   5  -3       2816.70       3294.24        38.86 o                         
   1   5  -3        107.41         97.45         7.76 o                         
   3   5  -3        153.85        123.62         9.00 o                         
   5   5  -3         51.08         39.28         8.03 o                         
   7   5  -3        136.85        141.94         9.39 o                         
   9   5  -3         40.42         43.29         7.39 o                         
  11   5  -3         21.87         22.48         6.81 o                         
  -8   6  -3         93.53        117.02         9.18 o                         
  -6   6  -3        133.94        106.42         7.26 o                         
  -2   6  -3        179.50        211.38        11.55 o                         
   2   6  -3       1748.89       1595.02        29.10 o                         
   4   6  -3       1292.70       1163.66        26.56 o                         
   6   6  -3         58.32         47.78         8.54 o                         
   8   6  -3        256.95        267.64        15.34 o                         
  10   6  -3         63.41         77.69         9.67 o                         
  -9   7  -3         25.95         43.98         6.17 o                         
  -7   7  -3        247.02        231.58         9.21 o                         
  -5   7  -3        202.83        175.52         9.80 o                         
  -1   7  -3       1928.10       1840.06        31.31 o                         
   1   7  -3        860.01        830.73        22.16 o                         
   3   7  -3        872.65        892.33        24.03 o                         
   5   7  -3        188.58        179.90        11.24 o                         
   7   7  -3        153.61        157.82        16.28 o                         
   9   7  -3         47.99         50.07         7.00 o                         
  11   7  -3          5.35         14.56         5.77 o                         
  -8   8  -3        188.46        214.95        14.42 o                         
  -6   8  -3        668.51        595.99        17.25 o                         
  -4   8  -3       1445.94       1570.75        38.08 o                         
  -2   8  -3       1102.94       1137.52        26.86 o                         
   0   8  -3       1264.06       1289.28        27.75 o                         
   2   8  -3        463.63        456.98        17.69 o                         
   4   8  -3        260.74        218.11        12.33 o                         
   6   8  -3         48.34         43.46         6.18 o                         
   8   8  -3        845.84        860.76        30.71 o                         
  10   8  -3         60.69         53.58         8.27 o                         
  -9   9  -3          4.89         -2.54         4.88 o                         
  -7   9  -3         78.49         70.54         9.81 o                         
  -5   9  -3        537.81        516.95        23.38 o                         
  -3   9  -3        174.42        202.92        14.69 o                         
  -1   9  -3       1039.09       1011.81        25.34 o                         
   1   9  -3         68.58         72.26         8.83 o                         
   3   9  -3        604.53        549.47        20.13 o                         
   5   9  -3         45.35         38.03         6.83 o                         
   7   9  -3        164.25        164.33        10.09 o                         
   9   9  -3         67.75         62.44         7.07 o                         
  -8  10  -3         95.41         99.45         8.04 o                         
  -6  10  -3        378.87        369.85        19.29 o                         
  -4  10  -3        224.32        214.65        15.57 o                         
   0  10  -3        645.01        590.15        20.96 o                         
   2  10  -3        846.31        824.23        25.37 o                         
   4  10  -3        475.82        472.29        20.90 o                         
   6  10  -3         22.41         23.25         6.76 o                         
   8  10  -3        231.36        237.86        10.99 o                         
  10  10  -3         13.17         20.44         6.17 o                         
  -7  11  -3         29.13         28.28         7.21 o                         
  -5  11  -3        152.58        147.09        12.30 o                         
  -3  11  -3        534.66        595.00        23.44 o                         
  -1  11  -3        963.01       1025.54        41.55 o                         
   1  11  -3        192.57        227.85        14.48 o                         
   3  11  -3         47.28         48.96        13.23 o                         
   5  11  -3         72.71         86.47        16.40 o                         
   7  11  -3         33.95         20.57         7.54 o                         
   9  11  -3        136.43        151.72         9.39 o                         
  -6  12  -3         14.14         26.19         8.04 o                         
  -4  12  -3        439.29        454.52        20.74 o                         
  -2  12  -3       3048.55       3688.66        54.63 o                         
   0  12  -3        113.58        101.56        12.27 o                         
   2  12  -3        200.89        213.89        16.10 o                         
   4  12  -3          0.28        -10.04        10.04 o                         
   6  12  -3        131.96        138.77         9.25 o                         
   8  12  -3          4.42          0.76         6.03 o                         
  -7  13  -3          0.63          2.93         7.05 o                         
  -5  13  -3         17.24         18.35         9.35 o                         
  -1  13  -3       1231.54       1302.22        36.55 o                         
   1  13  -3         50.21         52.59        13.45 o                         
   3  13  -3        482.74        434.68        21.10 o                         
   5  13  -3        520.05        497.65        17.01 o                         
   7  13  -3         69.91         67.47         8.93 o                         
   9  13  -3         11.50         13.21         5.84 o                         
  -6  14  -3         56.56         53.38         7.38 o                         
  -4  14  -3        177.64        202.34        15.02 o                         
  -2  14  -3        251.01        226.67        17.68 o                         
   0  14  -3        274.61        293.74        18.64 o                         
   2  14  -3        330.80        327.62        18.96 o                         
   4  14  -3        245.63        227.45        16.08 o                         
   6  14  -3         63.50         70.04         9.91 o                         
   8  14  -3        146.31        145.69         8.49 o                         
  -5  15  -3        131.00        116.21         9.48 o                         
  -3  15  -3         29.02         16.11        10.35 o                         
  -1  15  -3        115.55        153.78        13.76 o                         
   1  15  -3        276.33        255.31        17.30 o                         
   3  15  -3        110.25        111.43        12.73 o                         
   5  15  -3         25.59         22.49         9.59 o                         
   7  15  -3        372.37        353.52        12.87 o                         
  -4  16  -3        311.96        316.74        13.86 o                         
  -2  16  -3        262.81        271.95        15.57 o                         
   0  16  -3        182.93        196.58        14.40 o                         
   2  16  -3         81.15         72.68        10.25 o                         
  -3  17  -3         35.85         47.70         8.36 o                         
  -1  17  -3         25.77         33.11         9.38 o                         
   1  17  -3        262.66        277.12        15.07 o                         
   0  18  -3         80.61         95.83         8.86 o                         
   2  18  -3         63.11         65.39         8.47 o                         
   4  18  -3          1.05          1.68         7.59 o                         
 -10   0  -2         34.88         53.18         7.77 o                         
  -8   0  -2        673.59        692.30        31.85 o                         
  -6   0  -2       1050.40       1011.96        49.04 o                         
   0   0  -2        398.51        503.13         9.98 o                         
   4   0  -2        656.55        657.19        11.89 o                         
   8   0  -2        690.63        652.05        27.45 o                         
  10   0  -2          6.25        -10.30        10.30 o                         
  -9   1  -2         22.50         17.87         5.16 o                         
  -7   1  -2       2157.99       2013.95        23.49 o                         
   1   1  -2       4935.41       4721.02        28.07 o                         
   3   1  -2       4473.58       4743.50        20.28 o                         
   5   1  -2        518.54        540.88        13.96 o                         
   7   1  -2        151.60        160.35         9.61 o                         
   9   1  -2         64.79         74.85         9.80 o                         
  11   1  -2         45.11         48.28         8.99 o                         
 -10   2  -2         57.93         68.59         9.58 o                         
  -8   2  -2        321.28        311.79        10.17 o                         
  -6   2  -2         61.80         53.32         7.28 o                         
   2   2  -2      17334.72      15919.96        59.83 o                         
   4   2  -2        586.84        540.48        14.42 o                         
   8   2  -2        217.72        201.80        10.25 o                         
  -9   3  -2         96.13        113.08         7.00 o                         
  -7   3  -2       1339.85       1266.02        30.78 o                         
   1   3  -2       6529.19       6267.47        39.20 o                         
   3   3  -2       2082.47       1804.64        25.87 o                         
   7   3  -2         57.25         54.99         7.46 o                         
   9   3  -2        106.51        110.81         9.82 o                         
  11   3  -2        111.18        122.66         9.39 o                         
 -10   4  -2          1.45         -0.28         6.41 o                         
  -8   4  -2         16.88         14.88         6.15 o                         
  -6   4  -2         98.59         88.31         7.41 o                         
  -2   4  -2         83.22         73.42         6.42 o                         
   0   4  -2       6820.07       6242.72        42.36 o                         
   2   4  -2        356.70        294.19        11.27 o                         
   4   4  -2       1333.38       1012.42        22.42 o                         
   6   4  -2        497.93        517.56        18.32 o                         
   8   4  -2        574.43        559.89        17.37 o                         
  10   4  -2         78.93         78.67        10.82 o                         
  -9   5  -2          6.87          8.03         6.68 o                         
  -7   5  -2        294.71        277.55        10.51 o                         
  -1   5  -2       2196.74       2143.64        26.71 o                         
   1   5  -2        204.39        203.25         9.77 o                         
   3   5  -2         41.07         31.05         6.63 o                         
   5   5  -2        653.44        574.06        19.09 o                         
   7   5  -2        338.36        315.16        15.39 o                         
   9   5  -2          9.72          7.71         6.93 o                         
 -10   6  -2         10.35         10.31         5.38 o                         
  -8   6  -2        241.73        227.72        21.24 o                         
  -6   6  -2         88.67         91.68         7.59 o                         
  -2   6  -2        366.99        346.38        12.61 o                         
   0   6  -2       1432.93       1331.94        22.85 o                         
   2   6  -2       2659.10       2708.56        36.07 o                         
   4   6  -2        157.52        134.67        10.09 o                         
   6   6  -2        720.04        710.44        22.89 o                         
   8   6  -2        206.76        209.00        11.30 o                         
  10   6  -2         17.68         15.83         5.94 o                         
  -9   7  -2         71.52         89.19        10.58 o                         
  -7   7  -2        460.21        442.77        20.09 o                         
  -5   7  -2        321.15        331.58        19.59 o                         
  -1   7  -2         58.89         56.33         6.67 o                         
   1   7  -2        134.55        140.13         9.45 o                         
   3   7  -2       1551.76       1520.24        30.34 o                         
   5   7  -2        683.71        634.99        21.37 o                         
   7   7  -2        277.59        262.68        12.11 o                         
   9   7  -2         29.70         38.85         6.95 o                         
  11   7  -2          2.43         -5.55         5.55 o                         
  -8   8  -2         27.92         14.39         8.31 o                         
  -6   8  -2        230.67        183.86        14.00 o                         
  -2   8  -2        355.83        383.74        14.00 o                         
   0   8  -2        113.49        157.33        10.09 o                         
   2   8  -2       3157.08       3437.97        44.98 o                         
   4   8  -2        126.34        123.38        10.29 o                         
   6   8  -2        491.48        488.41        12.37 o                         
   8   8  -2        203.95        179.54        11.01 o                         
  10   8  -2         19.28         11.15         5.22 o                         
  -9   9  -2         32.63         26.56         6.37 o                         
  -7   9  -2        166.54        156.94        13.15 o                         
  -5   9  -2        131.25        144.27        12.01 o                         
  -1   9  -2        662.33        526.30        16.85 o                         
   1   9  -2       2465.95       2466.34        38.91 o                         
   3   9  -2       1551.27       1463.30        31.53 o                         
   5   9  -2        639.54        609.34        22.59 o                         
   7   9  -2        371.79        371.78        13.95 o                         
   9   9  -2        269.17        286.35        12.49 o                         
  -8  10  -2         46.11         46.20         7.74 o                         
  -6  10  -2        190.62        192.42        15.07 o                         
  -4  10  -2        334.64        330.78        12.65 o                         
  -2  10  -2        412.15        428.44        16.24 o                         
   0  10  -2        792.70        837.12        23.18 o                         
   2  10  -2        466.81        517.07        19.28 o                         
   4  10  -2        116.10         98.53        10.36 o                         
   6  10  -2        201.43        182.99         8.41 o                         
   8  10  -2        336.73        334.92        19.90 o                         
  10  10  -2         31.17         31.07         4.47 o                         
  -7  11  -2        179.23        162.91        11.46 o                         
  -5  11  -2        189.09        191.11        10.65 o                         
  -3  11  -2       4057.62       4476.79        60.70 o                         
  -1  11  -2       1249.83       1229.94        27.36 o                         
   1  11  -2        690.22        691.97        22.59 o                         
   3  11  -2        506.96        437.02        18.34 o                         
   5  11  -2       1133.16       1062.38        28.73 o                         
   7  11  -2         29.93         25.71         7.36 o                         
   9  11  -2         40.14         47.54         5.37 o                         
  -8  12  -2         31.31         35.58         6.49 o                         
  -6  12  -2         67.17         65.95         9.73 o                         
  -4  12  -2        111.65        124.10        13.49 o                         
  -2  12  -2       2135.00       2502.67        44.83 o                         
   0  12  -2          9.70         10.99        11.23 o                         
   2  12  -2         18.20         44.56        12.18 o                         
   4  12  -2          8.76          4.84         8.93 o                         
   6  12  -2        156.74        155.01        13.16 o                         
   8  12  -2        133.20        145.35         7.75 o                         
  -5  13  -2        308.84        322.79        17.86 o                         
  -3  13  -2        400.11        407.33        19.91 o                         
  -1  13  -2       1226.71       1356.58        35.02 o                         
   1  13  -2        358.91        376.24        18.26 o                         
   3  13  -2        571.08        526.95        22.27 o                         
   5  13  -2        321.62        296.21        12.67 o                         
   7  13  -2        890.97        922.96        27.29 o                         
   9  13  -2         12.37          9.81         5.85 o                         
  -6  14  -2          2.89          4.42         8.55 o                         
  -4  14  -2         16.50         28.08         9.11 o                         
  -2  14  -2        433.21        443.93        14.65 o                         
   0  14  -2        413.18        466.11        21.68 o                         
   2  14  -2         61.68         39.82        13.69 o                         
   4  14  -2         30.91         41.41         7.96 o                         
   6  14  -2         93.11         91.19        10.11 o                         
   8  14  -2         37.87         30.61         6.61 o                         
  -5  15  -2          1.42         -2.41         6.98 o                         
  -3  15  -2        181.29        168.19         9.64 o                         
  -1  15  -2        419.66        457.45        20.93 o                         
   1  15  -2        666.29        647.17        24.41 o                         
   3  15  -2         66.16         56.50        11.21 o                         
   5  15  -2        157.82        156.62         8.77 o                         
   7  15  -2        166.77        156.98        10.24 o                         
  -4  16  -2        101.36         93.82        10.45 o                         
  -2  16  -2        145.38        158.47        12.99 o                         
   0  16  -2         59.26         53.15        12.42 o                         
   2  16  -2        236.52        221.80        14.60 o                         
   4  16  -2         30.64         35.53         7.31 o                         
   6  16  -2         73.61         73.97         7.81 o                         
  -3  17  -2        136.03        115.76        10.54 o                         
  -1  17  -2        200.30        191.63        12.10 o                         
   3  17  -2        209.73        227.73        12.80 o                         
   5  17  -2         49.83         37.70         8.80 o                         
  -2  18  -2         43.76         23.70        10.32 o                         
 -11   1  -1          3.55          6.75         5.22 o                         
  -9   1  -1        363.79        384.60        12.63 o                         
  -7   1  -1        663.08        625.57        13.39 o                         
   1   1  -1        790.12        755.88        25.43 o                         
   3   1  -1       1214.52       1115.05        20.12 o                         
   7   1  -1        252.17        225.90         9.46 o                         
   9   1  -1         46.97         48.11         8.50 o                         
 -10   2  -1         46.37         59.73         6.24 o                         
  -8   2  -1        114.21        110.92         7.18 o                         
  -2   2  -1       1646.04       1627.87        11.80 o                         
   0   2  -1       8710.94       8207.26        32.80 o                         
   2   2  -1       5492.87       5584.87        38.58 o                         
   8   2  -1        225.44        217.01        14.29 o                         
  10   2  -1         13.82         11.21        10.13 o                         
 -11   3  -1        106.61         92.71         6.29 o                         
  -9   3  -1        268.24        280.01        10.54 o                         
  -7   3  -1        403.51        368.61        12.22 o                         
  -3   3  -1       5051.75       5445.17        28.46 o                         
  -1   3  -1       1921.40       1830.21        17.81 o                         
   1   3  -1       4358.21       4631.69        32.53 o                         
   3   3  -1        639.32        551.62        16.48 o                         
   5   3  -1        604.04        726.86        23.18 o                         
   7   3  -1        164.06        145.92        11.41 o                         
   9   3  -1        365.38        389.49        14.12 o                         
  11   3  -1        249.67        309.62        12.11 o                         
 -10   4  -1         28.85         24.51         8.23 o                         
  -8   4  -1         89.36         74.56         7.13 o                         
  -6   4  -1        246.20        267.08        15.34 o                         
   0   4  -1       3870.63       4002.39        29.84 o                         
   2   4  -1       3042.59       2839.91        21.87 o                         
   4   4  -1        690.98        664.29        21.35 o                         
   8   4  -1         38.69         40.46         9.49 o                         
  10   4  -1         46.85         51.98         9.08 o                         
  -9   5  -1        226.52        216.39        16.57 o                         
  -7   5  -1        357.64        333.65        15.99 o                         
  -3   5  -1       2152.09       2757.28        20.13 o                         
  -1   5  -1       2420.14       2211.27        23.46 o                         
   1   5  -1        138.83        176.33         5.53 o                         
   3   5  -1       1703.62       1661.31        29.56 o                         
   5   5  -1       1199.20       1294.39        32.30 o                         
   7   5  -1        356.52        330.07        17.51 o                         
   9   5  -1        141.34        132.68         9.02 o                         
  11   5  -1         13.95         17.70         6.63 o                         
 -10   6  -1          3.37          2.22         6.76 o                         
  -8   6  -1         54.94         46.47         7.72 o                         
  -6   6  -1        183.76        203.69        13.54 o                         
  -2   6  -1        497.67        532.76        12.90 o                         
   2   6  -1        599.90        685.30        14.56 o                         
   4   6  -1         75.52         62.22         9.36 o                         
   6   6  -1        803.83        778.27        24.03 o                         
   8   6  -1         60.42         62.33        15.33 o                         
  10   6  -1         18.86         29.42         6.19 o                         
  -9   7  -1          1.59         -3.68         8.13 o                         
  -7   7  -1         54.51         44.26         9.98 o                         
  -1   7  -1        226.17        225.56         9.50 o                         
   1   7  -1       4961.64       5956.32        52.22 o                         
   3   7  -1        641.20        502.94        26.22 o                         
   5   7  -1        129.22        160.51         8.18 o                         
   7   7  -1          6.23          5.60         9.81 o                         
   9   7  -1         17.77         14.50         6.81 o                         
  11   7  -1         14.17          8.61         5.26 o                         
 -10   8  -1         57.30         49.14         5.57 o                         
  -8   8  -1         62.42         57.53         9.65 o                         
  -6   8  -1        252.42        250.89        12.18 o                         
  -2   8  -1       1996.72       2064.25        27.36 o                         
   0   8  -1       1882.88       2057.05        30.76 o                         
   2   8  -1       1385.01       1524.63        58.62 o                         
   4   8  -1         92.14         95.17        13.65 o                         
   6   8  -1        391.62        359.83        18.79 o                         
   8   8  -1         12.08         14.10         7.03 o                         
  10   8  -1         54.00         46.01         9.93 o                         
  -9   9  -1         37.97         33.46         7.39 o                         
  -7   9  -1        176.62        159.79        14.71 o                         
  -5   9  -1         78.58         85.34         8.94 o                         
  -1   9  -1        162.92        171.96         9.97 o                         
   1   9  -1       1152.99       1458.15        29.04 o                         
   3   9  -1         16.39         11.50         4.51 o                         
   5   9  -1        103.37        105.04        10.15 o                         
   7   9  -1         63.73         65.42         7.85 o                         
   9   9  -1          0.34          6.37         5.99 o                         
  -8  10  -1        289.36        293.35        15.41 o                         
  -6  10  -1        198.94        200.60        14.78 o                         
  -4  10  -1       2380.38       2494.09        45.52 o                         
   0  10  -1       1198.53       1218.52        26.15 o                         
   2  10  -1        253.31        233.12        13.26 o                         
   4  10  -1        209.02        202.73        13.30 o                         
   6  10  -1       1653.95       1578.69        26.63 o                         
   8  10  -1        157.96        155.22        12.15 o                         
  10  10  -1         42.65         51.88         6.81 o                         
  -7  11  -1         35.97         42.96         9.86 o                         
  -5  11  -1        621.94        639.49        26.24 o                         
  -1  11  -1        844.84        986.25        23.31 o                         
   1  11  -1         65.08         92.01         9.38 o                         
   3  11  -1        525.70        498.03        19.94 o                         
   5  11  -1        298.12        268.80        16.14 o                         
   7  11  -1        346.83        347.21        13.25 o                         
   9  11  -1          5.58          1.27         4.95 o                         
  -6  12  -1        530.62        514.86        22.82 o                         
  -4  12  -1       2127.10       2179.16        44.99 o                         
   0  12  -1        987.44        975.88        25.56 o                         
   2  12  -1       1232.41       1227.45        30.36 o                         
   4  12  -1        943.88        952.17        20.53 o                         
   6  12  -1        208.80        240.70        25.00 o                         
   8  12  -1         39.00         41.07         5.71 o                         
  -5  13  -1         25.12         28.55        11.98 o                         
  -3  13  -1       1679.28       1637.86        38.82 o                         
   3  13  -1        489.21        486.48        29.38 o                         
   5  13  -1        581.05        604.41        32.15 o                         
   7  13  -1          2.00         -8.53         8.53 o                         
   9  13  -1         73.79         74.88         6.63 o                         
  -6  14  -1        304.26        327.37        17.49 o                         
  -4  14  -1        274.34        272.61        17.96 o                         
   2  14  -1        408.95        464.06        20.69 o                         
   4  14  -1         12.40         10.98         8.21 o                         
   6  14  -1        428.42        439.47        20.27 o                         
   8  14  -1        174.80        215.80        11.72 o                         
  -5  15  -1          4.28         13.89         9.95 o                         
  -3  15  -1        198.87        202.00        15.62 o                         
   3  15  -1         91.16        106.62        11.15 o                         
   5  15  -1        668.24        639.59        24.03 o                         
   7  15  -1         79.01         82.14         8.76 o                         
  -4  16  -1        114.93        106.79        11.30 o                         
  -2  16  -1        123.68        122.78        12.26 o                         
   2  16  -1        495.01        531.00        21.46 o                         
   4  16  -1          7.36          1.48         9.57 o                         
   6  16  -1         37.38         27.26         7.47 o                         
  -5  17  -1         68.67         58.23         8.00 o                         
  -3  17  -1         57.33         66.92        10.32 o                         
   3  17  -1        176.32        188.95        12.29 o                         
   5  17  -1         28.83         25.08         7.70 o                         
  -4  18  -1        220.04        182.16        11.27 o                         
  -2  18  -1         13.63         10.44        10.03 o                         
   4  18  -1         19.80         -2.55         7.78 o                         
  -3  19  -1        148.50        101.38         8.10 o                         
  -1  19  -1        117.17        136.54        10.59 o                         
  -2  20  -1         15.20          2.14         7.53 o                         
   0  20  -1         18.61         18.79         8.25 o                         
   2  20  -1          8.35          5.29         8.11 o                         
 -10   0   0         92.76         82.28        11.20 o                         
  -8   0   0        490.51        482.72        24.07 o                         
  -4   0   0       3757.59       3737.53        36.52 o                         
  -2   0   0       6011.17       5591.56        29.39 o                         
   2   0   0       6553.15       5918.14        40.74 o                         
   4   0   0       3770.99       3731.74        42.95 o                         
   6   0   0        148.66        151.65        11.55 o                         
   8   0   0        461.26        438.08        19.06 o                         
  10   0   0        100.21        107.29        10.34 o                         
 -11   1   0         28.19         39.99         4.69 o                         
  -9   1   0        475.05        473.01        17.03 o                         
  -7   1   0        247.06        269.05        14.43 o                         
  -5   1   0         85.63        118.73         8.35 o                         
  -3   1   0        622.20        614.08        13.30 o                         
  -1   1   0       5184.72       5183.64       159.17 o                         
   1   1   0       5131.61       5321.94       118.91 o                         
   3   1   0        601.47        608.53        23.98 o                         
   5   1   0         91.62        110.34        11.00 o                         
   7   1   0        250.63        226.32         9.39 o                         
   9   1   0        477.43        532.35        15.11 o                         
 -10   2   0        176.31        189.33        11.93 o                         
  -8   2   0        211.89        210.95        12.32 o                         
   0   2   0       3156.29       3245.07        41.94 o                         
   2   2   0       6096.08       6102.44        35.97 o                         
   4   2   0       2429.93       2571.54        47.89 o                         
   6   2   0       2201.34       2468.66        46.50 o                         
   8   2   0        254.27        230.52        14.08 o                         
  10   2   0        163.56        192.24        13.19 o                         
 -11   3   0         29.64         24.09         4.53 o                         
  -9   3   0        555.23        573.03        17.89 o                         
  -7   3   0        109.66        104.72         8.26 o                         
  -5   3   0        255.26        280.67        11.34 o                         
  -3   3   0       1341.03       1451.51        18.36 o                         
  -1   3   0       1900.75       1967.64         8.56 o                         
   1   3   0       1834.42       2006.28        27.34 o                         
   3   3   0       1434.81       1543.01        31.04 o                         
   5   3   0        241.26        252.51        16.02 o                         
   7   3   0        122.43        115.12        10.96 o                         
   9   3   0        534.51        521.90        15.62 o                         
  11   3   0         28.30         31.42         6.89 o                         
 -10   4   0        162.51        186.29         9.28 o                         
  -8   4   0         50.41         51.85         6.79 o                         
  -4   4   0        128.18        119.56         7.00 o                         
  -2   4   0       2235.58       2164.70        20.25 o                         
   0   4   0       1711.47       1661.14        10.36 o                         
   2   4   0       2230.35       2122.53        34.53 o                         
   4   4   0        152.69        134.43        13.29 o                         
   6   4   0        152.97        142.71        14.43 o                         
   8   4   0         64.77         45.84         9.60 o                         
  10   4   0        181.23        217.37        14.21 o                         
 -11   5   0          5.83          0.82         5.14 o                         
  -9   5   0        367.27        382.34        14.33 o                         
  -7   5   0        140.49        127.31        10.27 o                         
  -1   5   0        560.52        565.97        10.45 o                         
   1   5   0        605.39        583.04        16.20 o                         
   3   5   0       2047.32       2165.37        37.92 o                         
   5   5   0        804.38        861.11        28.10 o                         
   7   5   0        123.80        114.56        11.90 o                         
   9   5   0        389.94        410.21        14.23 o                         
  11   5   0          8.30         12.80         5.66 o                         
 -10   6   0        117.53        121.54        10.76 o                         
  -8   6   0          4.02         -2.25         6.76 o                         
  -6   6   0         54.00         53.82        18.83 o                         
  -4   6   0        209.12        216.24         9.40 o                         
  -2   6   0         77.98         69.68         4.32 o                         
   0   6   0        153.46        132.77         4.82 o                         
   2   6   0         80.42         63.37         8.42 o                         
   4   6   0        263.95        242.79        15.12 o                         
   6   6   0         70.45         52.85        11.19 o                         
   8   6   0          5.36          2.07         9.54 o                         
  10   6   0        107.29        106.43         9.81 o                         
  -9   7   0        234.05        252.85        15.89 o                         
  -7   7   0        481.90        473.11        22.08 o                         
  -1   7   0       2289.06       2346.57        25.75 o                         
   1   7   0       2480.59       2405.83        31.43 o                         
   3   7   0       2106.41       2253.70        38.93 o                         
   5   7   0        494.16        553.84        23.34 o                         
   7   7   0        471.23        413.45        20.39 o                         
   9   7   0        233.27        246.53        21.57 o                         
 -10   8   0          1.75         -1.57         6.31 o                         
  -8   8   0        132.05        134.22        13.55 o                         
  -6   8   0        281.20        263.16        11.88 o                         
  -2   8   0        520.42        582.90        12.60 o                         
   0   8   0      10112.02      11433.36       130.57 o                         
   2   8   0        569.12        580.13        17.96 o                         
   4   8   0       1107.60       1113.62        30.01 o                         
   6   8   0        302.89        311.75        17.45 o                         
   8   8   0        123.41         92.76        11.57 o                         
  10   8   0          0.89          1.59         7.82 o                         
  -9   9   0          3.98          8.75         7.89 o                         
  -7   9   0        569.18        557.68        16.74 o                         
  -5   9   0       1362.03       1424.26        35.24 o                         
   1   9   0       1920.47       2112.12        38.22 o                         
   3   9   0        719.33        611.66        33.92 o                         
   5   9   0       1425.58       1499.22        37.12 o                         
   7   9   0        607.03        491.20        22.43 o                         
   9   9   0          8.36          4.64         5.52 o                         
  -8  10   0        132.15        123.02        11.50 o                         
  -6  10   0        719.98        667.78        26.50 o                         
   0  10   0        285.76        464.15        16.25 o                         
   2  10   0        300.21        329.20        14.98 o                         
   4  10   0        702.43        671.48        47.66 o                         
   6  10   0        718.95        640.72        25.44 o                         
   8  10   0        138.17        131.67         8.54 o                         
  10  10   0         44.30         37.34         4.92 o                         
  -7  11   0         27.82         31.12        11.12 o                         
  -5  11   0        762.26        741.80        27.82 o                         
   1  11   0        397.01        346.69        15.63 o                         
   3  11   0        882.49        808.97        24.90 o                         
   5  11   0        652.20        680.50        27.07 o                         
   7  11   0         23.08         20.08         7.19 o                         
   9  11   0        101.16        116.58         6.13 o                         
  -6  12   0        174.45        146.49        14.38 o                         
  -4  12   0        867.78        866.94        29.53 o                         
   0  12   0          7.24         25.35         9.03 o                         
   2  12   0         61.63         58.67        11.54 o                         
   4  12   0        842.42        876.78        30.05 o                         
   6  12   0        167.44        158.53         9.48 o                         
   8  12   0          2.33          1.22         5.41 o                         
  -5  13   0       1226.26       1110.82        34.18 o                         
   1  13   0        338.34        317.70        17.08 o                         
   3  13   0        787.78        775.04        28.30 o                         
   5  13   0       1352.74       1246.75        36.02 o                         
   7  13   0         31.89         21.07         6.26 o                         
   9  13   0         26.27         24.00         5.02 o                         
  -6  14   0        101.66         92.04        11.78 o                         
  -4  14   0        595.85        558.08        24.52 o                         
   0  14   0        139.01        126.50        13.91 o                         
   2  14   0        402.34        425.18        21.05 o                         
   4  14   0        603.40        517.57        23.72 o                         
   6  14   0         97.43         87.53         9.78 o                         
   8  14   0         24.55         27.80         5.86 o                         
  -5  15   0         15.14          8.14        10.50 o                         
  -3  15   0        482.48        439.39        22.14 o                         
  -1  15   0        733.25        814.75        27.90 o                         
   1  15   0        654.99        683.37        26.63 o                         
   3  15   0        482.73        447.53        21.93 o                         
   5  15   0          9.46         18.04         8.93 o                         
   7  15   0         61.10         59.82         7.57 o                         
  -6  16   0          0.61          0.10         7.71 o                         
  -4  16   0         11.91         23.47        10.56 o                         
   0  16   0        736.80        767.40        27.45 o                         
   2  16   0        200.66        213.87        14.94 o                         
   4  16   0         13.13         10.13         8.90 o                         
   6  16   0          0.31         -6.80         6.80 o                         
  -5  17   0        252.05        253.91        13.94 o                         
  -3  17   0        262.51        247.57        17.46 o                         
   1  17   0        220.11        252.11        15.94 o                         
   3  17   0        263.13        252.71        15.43 o                         
   5  17   0        266.40        274.26        14.04 o                         
  -4  18   0         27.84         30.10         7.95 o                         
  -2  18   0         82.79         70.63        10.48 o                         
   0  18   0          0.82         11.85        11.65 o                         
   2  18   0        107.11        112.05        10.00 o                         
   4  18   0         35.68         45.47         7.61 o                         
   6  18   0         94.42         73.14         5.42 o                         
  -5  19   0         56.09         32.32         5.67 o                         
  -3  19   0         74.02         89.38         9.07 o                         
  -1  19   0        230.37        236.44        14.05 o                         
   1  19   0        228.01        228.56        12.31 o                         
   3  19   0         75.89         92.19         8.26 o                         
  -2  20   0         52.15         47.00         6.90 o                         
   0  20   0        117.84        125.63         8.98 o                         
  -1  21   0         30.34         23.62         6.10 o                         
 -11   1   1         35.70         43.40         5.13 o                         
  -9   1   1         60.38         39.65         7.67 o                         
  -7   1   1        226.74        274.64        17.27 o                         
  -5   1   1       1884.56       1962.11        22.70 o                         
  -3   1   1       1218.38       1135.91        19.16 o                         
  -1   1   1        769.07        750.79        19.00 o                         
   1   1   1       3278.98       3511.92        19.26 o                         
   3   1   1        492.84        450.95        12.95 o                         
   5   1   1         75.57         55.05         5.96 o                         
   7   1   1        603.93        611.02        20.61 o                         
   9   1   1        342.81        426.94        17.86 o                         
 -10   2   1         14.98         17.42         6.12 o                         
  -6   2   1       1045.68       1377.21        29.40 o                         
  -4   2   1       1228.16       1331.48        16.60 o                         
  -2   2   1       5483.66       5667.75        36.49 o                         
   0   2   1       8818.50       8125.14        32.50 o                         
   2   2   1       1612.10       1618.67        25.86 o                         
   4   2   1       1621.56       2059.42        25.50 o                         
   6   2   1        398.47        435.26        21.97 o                         
   8   2   1        103.70         85.98        10.97 o                         
 -11   3   1        239.57        275.83        12.83 o                         
  -9   3   1        378.76        396.51        22.00 o                         
  -7   3   1        206.73        205.34        22.51 o                         
  -5   3   1        724.84        881.06        20.75 o                         
  -3   3   1        618.92        542.39        15.30 o                         
   1   3   1       1771.55       1826.47        26.26 o                         
   3   3   1       4980.54       5479.59        39.93 o                         
   5   3   1        359.57        333.22        10.88 o                         
   7   3   1        422.71        365.62        17.48 o                         
   9   3   1        303.09        324.83        15.87 o                         
 -10   4   1         46.82         40.09         8.73 o                         
  -8   4   1         36.92         37.75        10.36 o                         
  -4   4   1        663.86        697.20        17.21 o                         
   0   4   1       4001.50       3976.83        28.07 o                         
   2   4   1        327.10        323.99         5.74 o                         
   4   4   1       6518.19       8434.77       207.24 o                         
   8   4   1        101.28         95.33        10.14 o                         
  10   4   1         33.31         44.22         7.98 o                         
 -11   5   1         18.03         17.54         5.73 o                         
  -9   5   1        144.85        137.83         9.34 o                         
  -7   5   1        373.01        359.73        18.74 o                         
  -5   5   1       1105.37       1199.15        24.39 o                         
   1   5   1       2438.29       2170.47        34.49 o                         
   3   5   1       2388.65       2742.33        51.90 o                         
   5   5   1        534.98        587.14        25.98 o                         
   7   5   1        370.78        332.46        17.02 o                         
   9   5   1        226.93        248.27        14.08 o                         
 -10   6   1         16.53         19.67         5.86 o                         
  -8   6   1         46.80         70.59        11.50 o                         
  -2   6   1        490.45        609.85        18.34 o                         
   0   6   1        554.50        517.26        12.77 o                         
   2   6   1        412.59        435.41        20.78 o                         
   4   6   1        193.96        244.61        16.76 o                         
   8   6   1         56.10         50.49         9.51 o                         
  10   6   1          5.86         12.81         6.84 o                         
  -9   7   1         18.82         19.98         7.02 o                         
  -7   7   1          8.49         10.42         7.89 o                         
  -1   7   1       5147.15       5990.87        60.41 o                         
   1   7   1        199.49        203.51        13.86 o                         
   3   7   1       1145.85       1179.28        34.68 o                         
   5   7   1        319.34        350.23        21.45 o                         
   7   7   1         50.52         61.24         9.67 o                         
   9   7   1          2.11         -0.56         5.81 o                         
 -10   8   1         44.94         57.49         6.98 o                         
  -8   8   1          5.24          3.40        10.48 o                         
  -6   8   1        321.12        294.61        17.64 o                         
   0   8   1       1949.73       2115.57        27.13 o                         
   2   8   1       1834.47       1825.42        39.67 o                         
   4   8   1        142.30        163.53        14.00 o                         
   6   8   1        208.53        202.94        14.16 o                         
   8   8   1         47.70         47.79         8.99 o                         
  10   8   1         51.88         52.04         6.09 o                         
  -9   9   1          0.73         -6.94         8.98 o                         
  -7   9   1         69.91         74.44         7.95 o                         
  -5   9   1         99.27        100.33        11.26 o                         
  -1   9   1       1107.10       1460.12        22.91 o                         
   1   9   1        149.22        150.81        12.06 o                         
   3   9   1        194.04        206.40        15.47 o                         
   5   9   1         69.66         90.76        11.12 o                         
   7   9   1        167.66        165.20        13.99 o                         
   9   9   1         37.11         31.71         5.04 o                         
  -6  10   1       1751.39       1684.75        41.21 o                         
   0  10   1       1135.24       1216.45        25.18 o                         
   2  10   1        760.40        860.67        25.94 o                         
   4  10   1       2406.91       2558.36        57.40 o                         
   6  10   1        219.13        196.07        15.88 o                         
   8  10   1        269.43        253.71        10.34 o                         
  -7  11   1        353.65        374.06        20.76 o                         
  -5  11   1        295.97        247.78        17.79 o                         
   1  11   1        848.71        905.71        24.05 o                         
   3  11   1        768.89        859.50        29.31 o                         
   5  11   1        614.25        607.95        26.23 o                         
   7  11   1         35.05         40.09         8.85 o                         
   9  11   1         31.12         34.63         4.26 o                         
  -6  12   1        262.24        258.45        18.85 o                         
  -4  12   1        950.40        959.09        30.63 o                         
   2  12   1        802.87        867.88        76.23 o                         
   4  12   1       1948.59       1998.59        46.20 o                         
   6  12   1        528.53        483.94        22.61 o                         
   8  12   1        100.04        110.73         6.54 o                         
  -7  13   1          1.93         -5.75         9.79 o                         
  -5  13   1        610.03        590.21        25.46 o                         
  -3  13   1        456.74        449.75        21.42 o                         
  -1  13   1        209.25        219.96        16.29 o                         
   1  13   1         91.96         98.30        11.99 o                         
   3  13   1       1658.59       1715.55        42.59 o                         
   5  13   1         20.46         28.91         9.82 o                         
   7  13   1         57.22         69.30        10.59 o                         
  -6  14   1        412.64        414.01        20.79 o                         
  -4  14   1          5.10          0.37         8.10 o                         
  -2  14   1        379.75        405.25        20.30 o                         
   0  14   1        510.08        532.01        23.68 o                         
   2  14   1         43.99         54.83        11.03 o                         
   4  14   1        333.33        338.54        20.58 o                         
   6  14   1        321.07        347.10        18.08 o                         
   8  14   1          1.07          3.90         5.40 o                         
  -7  15   1         70.47         74.09         9.35 o                         
  -5  15   1        638.20        605.47        24.83 o                         
  -3  15   1         97.29         88.37        12.61 o                         
  -1  15   1        320.01        285.93        17.88 o                         
   1  15   1        106.19        105.43        14.02 o                         
   3  15   1        228.15        224.76        17.46 o                         
   5  15   1          8.51         10.57         9.01 o                         
   7  15   1         55.02         58.79         6.68 o                         
  -6  16   1         40.69         68.52         9.89 o                         
  -4  16   1         15.26         12.14         9.76 o                         
  -2  16   1        428.37        418.84        20.52 o                         
   0  16   1          9.65          4.79        11.38 o                         
   2  16   1         93.39         81.77        12.37 o                         
   4  16   1        101.89        101.08        12.07 o                         
   6  16   1         29.90         30.76         6.79 o                         
  -5  17   1         24.88         32.87         8.17 o                         
  -3  17   1        196.64        200.09        15.28 o                         
  -1  17   1        163.98        153.51        13.69 o                         
   1  17   1        325.12        341.26        19.49 o                         
   3  17   1         60.32         70.10         9.98 o                         
   5  17   1         77.78         96.15         8.98 o                         
  -4  18   1         15.36         28.75         8.20 o                         
  -2  18   1         36.49         35.01         6.85 o                         
   0  18   1         21.27         32.56        10.18 o                         
   2  18   1          7.57         15.04         8.76 o                         
   4  18   1        207.11        215.69        12.47 o                         
  -5  19   1         42.10         28.75         5.87 o                         
  -3  19   1        151.91        163.07        10.92 o                         
  -1  19   1        241.24        282.66        13.73 o                         
   1  19   1        127.53        171.56        12.15 o                         
   3  19   1        139.34        138.57         9.60 o                         
  -4  20   1         24.44         17.28         5.31 o                         
  -2  20   1          9.56          9.84         6.57 o                         
   0  20   1         15.77         15.00         7.31 o                         
   2  20   1         18.38         30.99         6.10 o                         
  -1  21   1        125.92        136.74         7.76 o                         
   1  21   1         66.40         62.99         5.34 o                         
 -10   0   2         11.33         -2.91         9.08 o                         
  -6   0   2       1084.01       1168.39        29.08 o                         
  -4   0   2        656.42        647.55        17.17 o                         
   2   0   2       3469.74       3696.67        46.34 o                         
   4   0   2       1353.35       1452.04        38.97 o                         
 -11   1   2         43.90         44.75         5.35 o                         
  -7   1   2        148.83        162.75        13.50 o                         
  -5   1   2        502.36        527.09        13.28 o                         
  -3   1   2       4530.93       4694.67        38.99 o                         
  -1   1   2       4942.90       4678.01        27.09 o                         
   1   1   2       1929.44       1902.12        16.18 o                         
   3   1   2        174.75        203.85        11.74 o                         
   5   1   2        252.32        236.64        11.31 o                         
 -10   2   2        135.85        132.43         9.17 o                         
  -6   2   2        103.53        102.89         7.45 o                         
  -4   2   2        567.60        564.39        11.60 o                         
  -2   2   2      16595.27      15719.37        61.41 o                         
   0   2   2      11791.03      10532.57        50.43 o                         
   2   2   2       4407.88       4359.86        49.55 o                         
   4   2   2       2439.18       2772.85        46.78 o                         
  10   2   2         53.30         52.16         7.40 o                         
 -11   3   2        113.48        103.78         6.53 o                         
  -9   3   2         98.63         80.20        12.09 o                         
  -5   3   2       1550.95       1522.46        21.19 o                         
  -3   3   2       1994.09       1907.17        27.32 o                         
  -1   3   2       6318.21       6264.56        25.43 o                         
   1   3   2        152.41        157.23         5.15 o                         
   3   3   2        912.07       1084.12        20.66 o                         
   5   3   2        222.67        278.02        20.30 o                         
 -10   4   2         66.14         68.18         7.08 o                         
  -6   4   2        450.31        467.06        18.45 o                         
   0   4   2       7012.67       6343.25        43.26 o                         
   2   4   2         66.16         56.86         5.45 o                         
   4   4   2        875.00        976.76        38.29 o                         
   6   4   2         70.60         90.57        12.87 o                         
  10   4   2          1.35         -0.31         6.71 o                         
 -11   5   2        149.50        143.02         6.27 o                         
  -9   5   2         14.57         17.61         9.32 o                         
  -5   5   2        696.99        729.89        21.23 o                         
  -1   5   2        158.10        157.53         7.24 o                         
   1   5   2       2189.42       2211.90        42.04 o                         
   3   5   2        667.51        771.06        32.41 o                         
   5   5   2        194.65        176.94        16.87 o                         
 -10   6   2         14.91         14.58         5.73 o                         
  -8   6   2        183.69        198.81        14.54 o                         
  -6   6   2        699.01        766.55        23.12 o                         
  -2   6   2       2522.95       2710.93        14.57 o                         
   0   6   2       1372.07       1290.14        23.58 o                         
   2   6   2        333.85        307.18        19.79 o                         
   4   6   2        389.79        351.70        24.40 o                         
   6   6   2         89.21         75.74        11.80 o                         
   8   6   2        238.31        246.93        14.18 o                         
  10   6   2          9.06          4.98         5.64 o                         
  -9   7   2         38.54         35.12         9.36 o                         
  -7   7   2        238.12        243.20        13.26 o                         
  -3   7   2       1525.59       1567.25        20.82 o                         
  -1   7   2        210.49        240.14         9.77 o                         
   1   7   2        103.89        104.33        12.50 o                         
   3   7   2        328.46        370.20        23.60 o                         
   5   7   2        363.73        345.69        16.89 o                         
   7   7   2        506.69        475.56        20.15 o                         
 -10   8   2         21.50         19.17         7.64 o                         
  -8   8   2        203.28        204.58        13.74 o                         
  -6   8   2        514.66        551.70        22.17 o                         
  -2   8   2       3263.19       3862.16        34.72 o                         
   0   8   2        137.83        169.94        12.12 o                         
   2   8   2        381.10        424.70        24.19 o                         
   4   8   2        110.11        130.08        14.53 o                         
   6   8   2        240.52        208.68        14.09 o                         
   8   8   2         23.41         21.88         8.59 o                         
  -7   9   2        407.26        388.66        20.28 o                         
  -5   9   2        572.46        572.00        21.72 o                         
   1   9   2        744.98        668.82        27.90 o                         
   3   9   2        448.63        455.52        25.59 o                         
   5   9   2        177.26        154.02        13.77 o                         
   7   9   2        135.32        116.31        11.43 o                         
   9   9   2         31.86         28.73         4.64 o                         
  -6  10   2        211.46        206.97        14.77 o                         
   0  10   2        813.13        890.07        21.32 o                         
   2  10   2        413.49        405.27        23.78 o                         
   4  10   2        343.16        310.92        18.24 o                         
   6  10   2        192.04        166.22        12.87 o                         
   8  10   2         48.18         33.34         7.66 o                         
  -7  11   2         21.35         24.66        10.42 o                         
  -5  11   2       1130.93       1014.38        31.06 o                         
   1  11   2       1200.49       1133.96        26.29 o                         
   3  11   2       3980.77       4221.99        65.49 o                         
   5  11   2        168.09        150.98        13.79 o                         
   7  11   2        194.52        170.69        12.44 o                         
  -6  12   2        153.50        119.28        13.54 o                         
  -4  12   2         10.09         13.93        12.10 o                         
  -2  12   2         14.82         13.66        12.57 o                         
   0  12   2         10.34         25.87        11.56 o                         
   2  12   2       2119.82       2393.49        50.22 o                         
   4  12   2        107.83        113.20        12.82 o                         
   6  12   2         62.58         59.32         9.05 o                         
   8  12   2         33.23         28.47         4.52 o                         
  -7  13   2        868.19        841.43        27.28 o                         
  -5  13   2        330.19        302.96        18.73 o                         
  -3  13   2        583.76        512.61        23.24 o                         
  -1  13   2        328.88        329.49        19.62 o                         
   1  13   2       1247.64       1294.57        36.81 o                         
   3  13   2        461.34        476.27        23.52 o                         
   5  13   2        275.96        267.86        17.64 o                         
   7  13   2         76.26         89.44         8.94 o                         
  -6  14   2        104.60         98.96         7.86 o                         
  -4  14   2         39.51         39.68         7.64 o                         
  -2  14   2         69.39         53.10        11.41 o                         
   0  14   2        433.59        396.73        21.37 o                         
   2  14   2        474.88        459.58        24.55 o                         
   4  14   2         14.07         16.08        10.61 o                         
   6  14   2          4.36         -7.97         7.97 o                         
  -7  15   2        145.20        133.12        11.05 o                         
  -5  15   2        151.42        153.25        14.50 o                         
  -3  15   2         96.15         85.74        11.94 o                         
  -1  15   2        663.99        614.41        25.79 o                         
   1  15   2        450.15        490.08        24.42 o                         
   3  15   2        203.42        180.02        15.18 o                         
   5  15   2          0.39         -0.85         8.17 o                         
   7  15   2         26.51         36.14         5.55 o                         
  -6  16   2         60.42         73.76         8.68 o                         
  -4  16   2         36.59         40.48         7.01 o                         
  -2  16   2        270.67        264.18        17.72 o                         
   0  16   2         64.16         63.75        10.84 o                         
   2  16   2        122.21        131.97        14.43 o                         
   4  16   2         94.01         90.74        11.05 o                         
   6  16   2        116.27        116.08         8.39 o                         
  -5  17   2         51.28         57.52         9.38 o                         
  -3  17   2        211.67        206.88        11.02 o                         
  -1  17   2         26.96         24.60         9.90 o                         
   1  17   2        210.62        188.64        15.47 o                         
   3  17   2        160.91        166.16        13.38 o                         
   5  17   2          7.58         10.23         6.38 o                         
  -6  18   2         54.20         58.00         6.01 o                         
  -4  18   2        176.81        178.43        10.88 o                         
  -2  18   2        172.86        148.61        12.05 o                         
   0  18   2         22.04         21.28         8.90 o                         
   2  18   2         31.24         22.74         8.26 o                         
   4  18   2        125.76        129.51         9.23 o                         
  -5  19   2         33.12         34.88         5.55 o                         
  -3  19   2        112.45        105.31         7.68 o                         
  -1  19   2        127.34        120.97        10.16 o                         
   1  19   2        118.04        134.90        10.78 o                         
   3  19   2        195.85        240.31        11.47 o                         
  -4  20   2         96.58         79.92         5.77 o                         
  -2  20   2        169.42        177.27         6.47 o                         
   0  20   2        134.25        138.35         8.65 o                         
   2  20   2        220.59        267.34        10.47 o                         
  -1  21   2         25.86         22.89         5.08 o                         
 -11   1   3         10.79         12.24         4.30 o                         
  -5   1   3        972.14        937.14        16.97 o                         
  -3   1   3       1031.25        952.94        19.09 o                         
  -1   1   3       9356.43       8947.47        43.86 o                         
   1   1   3       2619.58       2308.13        21.19 o                         
   3   1   3        417.48        342.42        15.74 o                         
   5   1   3       1329.25       1454.34        43.00 o                         
 -10   2   3         28.14         21.26         8.30 o                         
  -6   2   3        405.49        424.08        13.03 o                         
  -4   2   3       1784.13       1853.30        21.51 o                         
  -2   2   3       3484.42       3430.05        30.76 o                         
   0   2   3        138.34        140.15         3.89 o                         
   2   2   3        668.59        815.81        19.95 o                         
   4   2   3         53.44         75.07         9.90 o                         
 -11   3   3         42.15         30.22         4.37 o                         
  -5   3   3        493.62        459.51        12.41 o                         
  -3   3   3       1065.16        958.96        19.88 o                         
  -1   3   3        725.21        626.09        11.47 o                         
   1   3   3       3270.80       3251.04        24.81 o                         
   3   3   3        526.89        546.90        17.39 o                         
 -10   4   3         30.06         38.49         8.54 o                         
  -6   4   3         93.22         84.19         9.98 o                         
  -4   4   3        329.35        305.33        14.14 o                         
  -2   4   3         79.91         83.74         6.50 o                         
   0   4   3         22.69         21.27         5.60 o                         
   2   4   3       7821.93       8752.07        54.00 o                         
   4   4   3        250.72        251.09        25.14 o                         
 -11   5   3         22.55         22.46         4.25 o                         
  -9   5   3         50.00         59.44         9.17 o                         
  -5   5   3         56.22         67.41         8.98 o                         
  -1   5   3         75.49         55.71         6.16 o                         
   1   5   3       2663.48       3372.90        24.80 o                         
   3   5   3         66.56         56.79        13.37 o                         
 -10   6   3         59.93         60.08         8.32 o                         
  -8   6   3        270.57        269.16        15.94 o                         
  -6   6   3         48.67         52.41         9.79 o                         
  -2   6   3       1666.79       1564.01        24.56 o                         
   0   6   3        766.19        694.00         9.93 o                         
   2   6   3        123.01        140.76        17.74 o                         
   4   6   3        847.16        964.59        41.01 o                         
  -9   7   3         48.34         55.27         9.65 o                         
  -7   7   3        135.21        151.61        14.16 o                         
  -3   7   3        955.94       1074.28        20.48 o                         
  -1   7   3        806.05        897.37        21.23 o                         
   1   7   3       1933.86       1972.98        43.18 o                         
   3   7   3        403.15        366.66        27.46 o                         
   5   7   3        178.26        158.75        12.21 o                         
 -10   8   3         51.85         41.67         7.74 o                         
  -6   8   3         45.99         42.71        14.31 o                         
  -2   8   3        540.60        576.07        16.46 o                         
   0   8   3       1274.22       1368.51        32.77 o                         
   2   8   3       1033.53        932.78        37.50 o                         
   4   8   3       1405.09       1461.26        35.08 o                         
   6   8   3        622.79        632.71        23.04 o                         
  -7   9   3        168.16        143.29        13.10 o                         
  -5   9   3         48.60         41.56        12.75 o                         
  -1   9   3         60.05         62.31         8.79 o                         
   1   9   3       1034.11       1061.88        38.08 o                         
   3   9   3        163.99        186.99        13.56 o                         
   5   9   3        537.91        453.61        21.00 o                         
   7   9   3         83.00         76.73         9.46 o                         
   9   9   3          4.51          0.21         4.94 o                         
  -6  10   3         19.11         15.70        12.64 o                         
   2  10   3        371.77        398.35        27.54 o                         
   4  10   3        211.15        196.61        15.45 o                         
   6  10   3        390.74        338.12        17.27 o                         
  -7  11   3         35.69         43.72        11.30 o                         
  -5  11   3         73.51         73.28        12.61 o                         
   1  11   3        964.84       1022.54        31.97 o                         
   3  11   3        535.11        576.71        25.44 o                         
   5  11   3        155.09        151.77        12.50 o                         
   7  11   3         29.94         39.53         7.99 o                         
  -6  12   3        161.83        155.34        13.90 o                         
  -4  12   3          5.87         14.16        12.01 o                         
  -2  12   3        172.08        169.23        15.20 o                         
   0  12   3        165.13        157.43        14.50 o                         
   2  12   3       2982.77       3270.00        59.75 o                         
   4  12   3        494.13        447.46        21.82 o                         
   6  12   3         10.41         14.01         8.80 o                         
  -7  13   3         70.60         86.88        10.20 o                         
  -5  13   3        512.48        469.21        21.09 o                         
  -3  13   3        492.63        416.92        21.29 o                         
  -1  13   3         45.75         32.82        12.25 o                         
   1  13   3       1262.17       1275.21        38.01 o                         
   3  13   3        290.82        275.49        18.58 o                         
   5  13   3         17.24         21.52         9.26 o                         
   7  13   3          0.80         -1.27         6.49 o                         
  -8  14   3        149.72        151.61         8.70 o                         
  -6  14   3         48.31         57.84         6.62 o                         
  -4  14   3        245.02        258.80        11.74 o                         
  -2  14   3        370.29        316.35        19.43 o                         
   0  14   3        214.34        219.31        16.88 o                         
   2  14   3        213.39        200.80        17.21 o                         
   4  14   3        187.67        202.26        15.55 o                         
   6  14   3         49.06         55.32         7.14 o                         
  -7  15   3        382.57        374.60        16.39 o                         
  -5  15   3         34.16         29.97         6.58 o                         
  -3  15   3        126.38        116.50        12.33 o                         
  -1  15   3        267.76        247.64        18.04 o                         
   1  15   3         91.50         85.77        13.15 o                         
   3  15   3         26.09         31.50        10.18 o                         
   5  15   3        134.05        124.47        10.47 o                         
  -6  16   3          0.57         -1.08         5.25 o                         
  -4  16   3        543.74        504.91        14.68 o                         
  -2  16   3         70.01         78.62        12.30 o                         
   0  16   3        155.76        142.48        14.48 o                         
   2  16   3        248.44        246.79        17.58 o                         
   4  16   3        302.72        340.32        16.60 o                         
   6  16   3         91.66         84.53         5.25 o                         
  -5  17   3         19.33         20.01         5.13 o                         
  -3  17   3        385.46        356.71        12.45 o                         
  -1  17   3        270.27        290.96        18.24 o                         
   1  17   3         31.45         17.74         9.49 o                         
   3  17   3         44.11         47.67         8.45 o                         
   5  17   3          2.38         -3.55         5.15 o                         
  -6  18   3         25.42         25.17         5.06 o                         
  -4  18   3          0.65          2.24         4.84 o                         
  -2  18   3         56.88         74.27         9.75 o                         
   0  18   3         74.29         81.09        10.45 o                         
   2  18   3        200.24        224.39        13.35 o                         
   4  18   3          9.92          1.38         5.11 o                         
  -5  19   3         31.08         30.66         4.95 o                         
  -3  19   3         16.03         10.49         9.35 o                         
  -1  19   3         16.60         24.78         6.76 o                         
   1  19   3        190.55        203.83        11.62 o                         
   3  19   3         64.61         72.35         5.91 o                         
  -2  20   3         55.32         59.13         4.18 o                         
   0  20   3         16.45         12.88         5.45 o                         
   2  20   3         53.11         46.56         4.35 o                         
  -6   0   4        248.05        246.59        14.59 o                         
  -4   0   4       5035.70       5273.40        52.28 o                         
   0   0   4        925.74        861.43        19.76 o                         
   2   0   4        693.26        680.15        25.31 o                         
   4   0   4        405.38        439.08        26.02 o                         
 -11   1   4          4.82          0.45         4.30 o                         
  -5   1   4       1836.65       1888.43        24.58 o                         
  -3   1   4        733.96        804.09        19.18 o                         
  -1   1   4        424.23        476.87        11.94 o                         
   1   1   4        464.43        488.35        27.00 o                         
   3   1   4        144.93        125.44        10.73 o                         
 -10   2   4         46.57         45.18         9.10 o                         
  -6   2   4        401.46        415.17        13.08 o                         
  -4   2   4       6565.71       6693.41        63.97 o                         
  -2   2   4        956.74       1068.34        19.21 o                         
   0   2   4        898.13        784.00        13.39 o                         
   2   2   4        835.60        895.98        20.03 o                         
   4   2   4        132.10        167.27        24.00 o                         
 -11   3   4         22.69         18.32         4.31 o                         
  -5   3   4       1329.51       1277.49        41.63 o                         
  -3   3   4       2273.11       2186.98        31.08 o                         
  -1   3   4       1798.49       1825.77        26.21 o                         
   1   3   4       1144.67       1206.13        23.16 o                         
   3   3   4        294.08        236.53        21.42 o                         
 -10   4   4        197.71        197.32        13.19 o                         
  -4   4   4        560.03        600.86        19.65 o                         
  -2   4   4       2833.32       2679.56        30.65 o                         
   0   4   4        106.99         77.92         5.00 o                         
   2   4   4       2595.50       2634.07        56.28 o                         
 -11   5   4          3.30          1.96         4.22 o                         
  -9   5   4         13.14         17.03         9.71 o                         
  -5   5   4        420.98        396.44        17.11 o                         
  -1   5   4        724.53        698.29        19.71 o                         
   1   5   4         46.88         56.19        10.14 o                         
   3   5   4        105.62        132.29        21.55 o                         
 -10   6   4        134.43        136.32         9.53 o                         
  -2   6   4       1345.69       1236.18        25.48 o                         
   0   6   4        131.88        128.77        11.13 o                         
   2   6   4         42.19         76.46        15.19 o                         
  -3   7   4        280.91        249.68        11.93 o                         
  -1   7   4        912.84        809.88        22.73 o                         
   1   7   4         74.75         82.51        12.79 o                         
  -2   8   4        105.73         87.43         8.61 o                         
   0   8   4        125.56        129.70        12.34 o                         
   2   8   4         33.77         38.42        22.20 o                         
  -7   9   4        531.06        609.47        22.81 o                         
  -1   9   4        199.48        201.71        14.11 o                         
   1   9   4        446.63        388.31        26.01 o                         
   3   9   4         32.03         42.92        13.94 o                         
   5   9   4        576.64        495.79        20.10 o                         
  -6  10   4         62.43         73.60        14.23 o                         
  -4  10   4        220.51        278.17        15.57 o                         
  -2  10   4        185.93        186.08        14.35 o                         
   0  10   4         93.52        103.30        11.16 o                         
   2  10   4        106.87        121.84        13.76 o                         
   4  10   4        113.69        103.67        12.31 o                         
   8  10   4          9.30          8.40         5.11 o                         
  -7  11   4        198.20        187.79        13.57 o                         
  -5  11   4        525.38        553.47        21.62 o                         
  -1  11   4       1846.06       1858.00        43.31 o                         
   1  11   4       3617.80       3809.46        62.14 o                         
   3  11   4        161.34        178.48        13.75 o                         
   5  11   4         55.65         75.18         9.94 o                         
  -6  12   4          9.21         20.03        11.72 o                         
  -4  12   4         35.15         26.17        11.69 o                         
  -2  12   4         70.34         74.57        12.40 o                         
   0  12   4       1789.50       1982.80        46.20 o                         
   2  12   4          8.46         26.78        12.60 o                         
   4  12   4        165.87        161.48        13.45 o                         
   6  12   4          4.06         -4.30         8.20 o                         
  -7  13   4         89.25        105.10         9.69 o                         
  -5  13   4        213.22        201.50        13.45 o                         
  -3  13   4        255.47        252.22        18.70 o                         
  -1  13   4        450.44        449.93        23.71 o                         
   1  13   4        151.49        169.68        15.77 o                         
   3  13   4        203.10        240.55        16.09 o                         
   5  13   4        187.42        214.86        12.84 o                         
  -8  14   4          0.88          2.07         6.50 o                         
  -6  14   4          8.22          5.91         6.26 o                         
  -4  14   4          1.96         -1.56         7.64 o                         
  -2  14   4         27.05         32.69        10.36 o                         
   0  14   4        337.29        359.54        21.00 o                         
   2  14   4        140.28        130.01        14.09 o                         
   4  14   4         14.83         27.57         8.64 o                         
  -7  15   4         92.85        107.33         9.44 o                         
  -5  15   4         26.27         24.59         6.27 o                         
  -3  15   4         75.90         75.52        11.88 o                         
  -1  15   4         85.43         92.76        12.68 o                         
   1  15   4        142.62        124.47        13.45 o                         
   3  15   4         46.22         55.82         9.05 o                         
   5  15   4         93.07         85.82         7.01 o                         
  -6  16   4         34.47         28.74         5.00 o                         
  -4  16   4          2.49          0.99         6.61 o                         
  -2  16   4         49.03         40.48         9.53 o                         
   0  16   4         61.27         76.57        11.75 o                         
   2  16   4         49.49         51.29         8.76 o                         
   4  16   4         92.03         98.37         8.05 o                         
  -5  17   4         88.28         91.71         5.58 o                         
  -3  17   4         61.35         46.67         5.95 o                         
  -1  17   4         74.66         70.67        10.70 o                         
   1  17   4          9.35          6.61         8.39 o                         
   3  17   4          6.16          3.99         6.30 o                         
  -4  18   4        197.21        213.11        11.23 o                         
  -2  18   4         44.32         49.43         5.26 o                         
   0  18   4        109.52        117.84        10.49 o                         
   2  18   4         36.37         44.36         6.44 o                         
  -3  19   4         50.41         44.53         4.24 o                         
  -1  19   4         80.65         90.85         5.48 o                         
   1  19   4        206.24        264.38        11.09 o                         
 -11   1   5         20.23         16.10         4.14 o                         
  -5   1   5        175.39        178.52         8.80 o                         
  -3   1   5       1882.82       1838.09        22.45 o                         
  -1   1   5       1551.45       1354.51        19.60 o                         
   1   1   5        233.46        213.51        17.45 o                         
   3   1   5       1275.55       1224.81        43.91 o                         
  -4   2   5        337.08        331.52        10.72 o                         
  -2   2   5        772.74        819.75        18.76 o                         
   0   2   5       1068.16       1085.62        18.20 o                         
   2   2   5         74.75        103.72        35.59 o                         
 -11   3   5         31.53         34.93         4.32 o                         
  -5   3   5        500.19        474.65        35.11 o                         
  -3   3   5       1091.30       1100.06        24.35 o                         
  -1   3   5        871.49        915.51        24.30 o                         
   1   3   5       1038.60       1019.45        19.68 o                         
 -10   4   5         49.11         36.88         8.09 o                         
  -4   4   5        156.73        190.85        12.20 o                         
  -2   4   5          2.63          6.30         5.36 o                         
   0   4   5       1690.40       1855.61        30.14 o                         
   2   4   5         73.51         88.18        15.10 o                         
 -11   5   5          1.54          5.56         5.00 o                         
  -9   5   5         26.96         37.19        10.15 o                         
  -3   5   5        432.44        343.48        15.29 o                         
  -1   5   5       3775.79       3949.70        42.18 o                         
   1   5   5        227.19        244.96        19.33 o                         
  -2   6   5         21.75         13.52         7.68 o                         
   0   6   5        594.99        675.31        25.07 o                         
  -3   7   5        161.99        137.16        11.08 o                         
  -1   7   5        164.55        154.34        12.62 o                         
  -2   8   5        183.68        166.00        12.57 o                         
  -1   9   5       1059.69       1149.11        31.97 o                         
   1   9   5         33.77         24.45        15.64 o                         
  -2  10   5        435.22        432.49        21.34 o                         
   0  10   5        290.98        313.47        18.04 o                         
   2  10   5        598.73        630.22        24.67 o                         
  -3  11   5          7.76        -10.26        11.32 o                         
  -1  11   5        561.63        560.22        25.60 o                         
   1  11   5        125.66        152.25        14.94 o                         
   3  11   5         94.04        103.78        11.91 o                         
  -4  12   5        526.62        488.71        22.82 o                         
  -2  12   5          7.16        -11.68        11.68 o                         
   0  12   5       1181.50       1235.68        36.70 o                         
   2  12   5         43.33         37.04        12.23 o                         
   4  12   5        248.41        279.77        13.15 o                         
  -7  13   5        130.61        107.63        10.51 o                         
  -5  13   5        117.33         88.38        11.72 o                         
  -3  13   5          8.45         16.76        10.25 o                         
  -1  13   5        471.64        497.78        24.03 o                         
   1  13   5        384.42        442.76        21.82 o                         
   3  13   5         61.92         60.48         9.78 o                         
  -8  14   5         17.50         13.92         6.01 o                         
  -6  14   5          4.81          2.14         8.29 o                         
  -4  14   5         18.82         16.84         7.06 o                         
  -2  14   5        338.46        337.01        19.65 o                         
   0  14   5        837.69        894.47        30.51 o                         
   2  14   5        245.61        251.64        15.30 o                         
   4  14   5         57.27         67.57         7.81 o                         
  -7  15   5          8.93          5.96         6.06 o                         
  -5  15   5          3.99         -0.71         6.13 o                         
  -3  15   5        139.31        119.40         7.88 o                         
  -1  15   5        145.07        125.82        13.43 o                         
   1  15   5         13.17         12.45         9.06 o                         
   3  15   5         54.02         45.50         7.86 o                         
  -6  16   5        143.58        131.62         9.39 o                         
  -4  16   5         30.56         38.39         5.94 o                         
  -2  16   5        102.80        110.28        11.37 o                         
   0  16   5         99.67        109.04        11.12 o                         
   2  16   5        213.30        229.55        12.48 o                         
  -5  17   5        201.67        206.54        10.51 o                         
  -3  17   5         51.61         47.60         6.03 o                         
  -1  17   5         24.28         21.24         7.56 o                         
   1  17   5         20.73         21.57         6.71 o                         
  -4  18   5         45.42         61.76         6.19 o                         
  -2  18   5         45.43         54.07         5.60 o                         
   0  18   5         37.45         39.08         5.92 o                         
  -1  19   5        132.05        141.19         7.29 o                         
  -4   0   6        671.44        744.24        23.13 o                         
  -2   0   6         91.60         82.73         8.82 o                         
   0   0   6        313.07        268.22        15.12 o                         
 -11   1   6         28.84         24.27         3.72 o                         
  -3   1   6         84.37         88.05         7.49 o                         
  -1   1   6        255.27        250.39         9.93 o                         
   1   1   6        111.83        125.36        10.07 o                         
  -4   2   6        116.18        112.70        18.27 o                         
  -2   2   6        150.14        119.32        10.66 o                         
   0   2   6        604.11        545.99        14.84 o                         
 -11   3   6          4.73          0.56         4.67 o                         
  -3   3   6        529.28        520.80        20.15 o                         
  -1   3   6        190.62        205.14        16.34 o                         
  -2   4   6         56.72         46.64         9.84 o                         
  -2   8   6        151.46        171.63        15.46 o                         
  -3   9   6        614.50        591.18        24.28 o                         
  -1   9   6        989.53       1080.87        31.70 o                         
   0  10   6        209.78        228.29        15.75 o                         
  -9  11   6          0.91         -1.22         6.20 o                         
  -5  11   6         94.68         93.48        12.03 o                         
  -1  11   6        660.81        675.71        26.80 o                         
   1  11   6        132.47        150.26        13.06 o                         
  -8  12   6          6.55         -0.50         6.95 o                         
  -6  12   6         28.03         19.02         8.65 o                         
  -4  12   6         79.43         58.76        10.48 o                         
  -2  12   6        739.53        778.39        28.37 o                         
   0  12   6          4.74        -12.20        12.20 o                         
  -7  13   6          4.52          6.27         6.96 o                         
  -5  13   6         31.99         29.79         8.56 o                         
  -3  13   6         62.13         62.78         9.49 o                         
  -1  13   6        265.05        317.57        18.22 o                         
   1  13   6         30.16         25.51        10.72 o                         
  -6  14   6         19.77          9.82         6.77 o                         
  -4  14   6         10.67         16.12         8.33 o                         
  -2  14   6        416.06        427.23        19.47 o                         
   0  14   6         87.72         77.08        10.10 o                         
   2  14   6         67.16         96.82         8.85 o                         
  -7  15   6         69.43         71.78         5.97 o                         
  -5  15   6         21.04         30.18         7.31 o                         
  -3  15   6         62.57         67.53         9.00 o                         
  -1  15   6         28.02         23.71         8.25 o                         
   1  15   6          8.79          9.21         7.98 o                         
  -6  16   6          4.13          4.00         5.01 o                         
  -4  16   6         20.30         16.66         6.27 o                         
  -2  16   6         25.03         36.15         7.15 o                         
   0  16   6         33.64         33.32         7.04 o                         
  -3  17   6         54.68         57.71         6.77 o                         
  -1  17   6         32.79         25.79         6.17 o                         
  -4   8   7         43.33         63.40        13.16 o                         
  -9   9   7          8.66         10.65         6.57 o                         
  -5   9   7         25.29         33.53        10.91 o                         
  -3   9   7        370.25        353.44        18.65 o                         
  -8  10   7          0.34          2.42         7.28 o                         
  -6  10   7         69.25         65.99        10.13 o                         
  -4  10   7        163.83        157.20        13.26 o                         
  -7  11   7         18.64         12.69         7.59 o                         
  -5  11   7          9.25         23.85         9.20 o                         
  -3  11   7        175.32        218.24        14.52 o                         
  -6  12   7        135.45        119.84        10.12 o                         
  -4  12   7         73.68         77.00         9.69 o                         
  -7  13   7         10.80          7.13         5.79 o                         
  -5  13   7         10.86          5.91         7.51 o                         
  -3  13   7        148.94        140.09        10.92 o                         
  -1  13   7         87.25         79.61         9.99 o                         
  -6  14   7         12.09         12.48         5.89 o                         
  -4  14   7        130.04        136.70         9.69 o                         
  -2  14   7        537.73        514.76        17.77 o                         
  -5  15   7         11.90          0.36         5.56 o                         
  -3  15   7         49.76         46.78         6.86 o                         
  -1  15   7         49.55         55.69         7.47 o                         
  -7   7   8          7.72         31.68        12.95 o                         
  -8   8   8          1.76          8.68        10.67 o                         
  -7   9   8          5.41          0.61        10.27 o                         
  -6  10   8         21.81         12.07        10.10 o                         
  -5  11   8         16.65         14.62        10.10 o                         
                                                                                
